# Supplementary material for: Fmrp targets or not: long, highly brain-expressed genes tend to be implicated in autism and brain disorders
Source: Mol Autism. 2015 Mar 11;6:16. doi: 10.1186/s13229-015-0008-1 (PMC4363463; doi:10.1186/s13229-015-0008-1)
Supplement: Additional file 4: Table S1 — Data. Columns 1 to 5 from Darnell et al., Table S2C, columns of same names. Total length, Cds length, and Fmrp.sum have been log2 transformed. The Fmrp targets were those with an FDR < 0.01. Columns 6 to 9 from P21 cortical RNAseq data. Columns 10 to 12 are weightings for each gene by length, expression, or length and expression to allow sampling for random gene lists that match as best possible these features of the Fmrp targets. [file 13229_2015_8_MOESM4_ESM.csv]

	total_length	cds_length	FMRP.sum	FDR	gene_biotype	gene_id	gene_name	logCPM	Length_Weights	Expression_Weights	Length_And_Expression_Weights
BSN	13.9600924597901	13.530040495829	9.14974711950468	5.67e-17	protein_coding	ENSMUSG00000032589	BSN	10.3518413089309	6.86088738612154	9.17889449536466	9.16255921662484
KIF1A	13.0208063607243	12.3297963382207	9.14210705730255	5.78e-16	protein_coding	ENSMUSG00000014602	KIF1A	11.3392158560152	4.35147791078915	12.0597933731985	9.70122256955703
APC	13.6587693478996	13.0940776856719	9.64925617751731	1.52e-15	protein_coding	ENSMUSG00000005871	APC	11.2465287945716	6.52667548486595	11.6027451511585	9.77317352183505
ADCY1	13.6120621684516	11.7129568216975	8.69348695749933	1.23e-14	protein_coding	ENSMUSG00000020431	ADCY1	9.91385609203214	2.28428416573203	7.8476187327558	8.00358367079302
LPHN1	13.0375469539622	12.1085244567782	8.44708322620965	1.41e-14	protein_coding	ENSMUSG00000013033	LPHN1	9.70250587106905	3.35447103887928	7.69545337867738	9.65893574297591
CYFIP2	12.7281331003062	11.8772841335232	8.47167521439204	4.07e-14	protein_coding	ENSMUSG00000020340	CYFIP2	9.98111203403953	2.60139125990528	7.88486446280729	8.43283481921397
ATP2B2	13.2716089241517	11.8849336479498	8.18487534290828	9.51e-14	protein_coding	ENSMUSG00000030302	ATP2B2	11.1655441585235	2.63427859787958	11.2346767351945	12.9946519872364
NISCH	13.1518093591798	12.2911706993219	8.02790599656988	1.02e-12	protein_coding	ENSMUSG00000021910	NISCH	8.71453034047349	4.12712758815521	6.0218733350772	11.6759015168567
KIF1B	14.0341971410921	12.7679775016039	8.2667865406949	1.8e-12	protein_coding	ENSMUSG00000063077	KIF1B	10.4879005834722	6.07637906453221	9.53627172059118	10.6912661089884
PTPRS	13.037203741152	12.5277213442845	7.92481250360578	3.46e-12	protein_coding	ENSMUSG00000013236	PTPRS	9.49853118203735	5.16896204537457	7.41689665878968	12.0148572962206
HUWE1	14.2885777369927	13.7412562970921	8.46352437327118	4.84e-12	protein_coding	ENSMUSG00000025261	HUWE1	9.6722262915259	7.53502057333801	7.66305166067679	11.7118520589738
KIF5A	12.7140308149288	11.590587049915	8.49185309632967	7.08e-12	protein_coding	ENSMUSG00000074657	KIF5A	11.0357036280087	2.02217925946173	10.8326145446671	9.96518939325118
BAI2	12.3451279919767	12.2134080408583	7.73470962022584	9.68e-12	protein_coding	ENSMUSG00000028782	BAI2	7.7320799510844	3.75193235778641	3.80510357680434	8.6889640060559
2610507B11RIK	12.8608929823388	12.7110216167918	7.99435343685886	1.74e-11	protein_coding	ENSMUSG00000010277	2610507B11RIK	8.39550893478537	5.88165452926184	5.53528532231595	11.2213056219902
ATP1A3	12.5137275959524	11.6812384117778	7.33091687811462	2.95e-11	protein_coding	ENSMUSG00000040907	ATP1A3	12.5770702552438	2.21587159633346	13.3288888479561	6.75506961591782
FASN	13.2787398265501	12.8755573888037	7.56224242422107	9.91e-11	protein_coding	ENSMUSG00000025153	FASN	7.91049858536747	6.3809280359109	4.23533611188156	10.0572238420597
WDFY3	13.590353130978	13.3623548174839	7.79441586635011	1.33e-10	protein_coding	ENSMUSG00000043940	WDFY3	8.61632245976691	6.26245138381225	5.85761828293654	15.7774351765329
PDE2A	12.1978309980122	11.5608104687279	7.58496250072116	1.3e-10	protein_coding	ENSMUSG00000030653	PDE2A	8.25508291081709	1.94697716261164	5.15495248151514	7.69272127733828
CHD3	12.876133200043	12.6206780421354	7.66533591718518	1.45e-10	protein_coding	ENSMUSG00000018474	CHD3	8.10133264844215	5.52357857243906	4.710604815516	10.160888876611
ANK2	13.5394011790281	12.9571020415623	8.11894107272351	1.53e-10	protein_coding	ENSMUSG00000032826	ANK2	11.9475919294319	6.61670876141048	13.1267616857345	7.76904014383245
ITPR1	13.3508010915687	13.0234078431402	8.02790599656988	2.77e-10	protein_coding	ENSMUSG00000030102	ITPR1	9.18712971308919	6.56729538592561	6.63339849646885	11.889108562059
NCDN	11.860699032612	11.0967151544885	7.34872815423108	3.3e-10	protein_coding	ENSMUSG00000028833	NCDN	9.4286045188358	0.987928993042624	7.22712776957371	10.6106438332852
HIVEP2	13.3406846543634	12.8322966787499	8.09803208296053	3.37e-10	protein_coding	ENSMUSG00000015501	HIVEP2	9.86907563385763	6.30698453384794	7.72342361405816	12.1314711833377
TTC3	13.6293566200796	12.5933911227917	8.06069593168755	4.71e-10	protein_coding	ENSMUSG00000040785	TTC3	10.6072807538405	5.44071872590062	9.72322341194978	11.6377252429934
HTT	13.6566483117474	13.244512497601	7.40087943628218	5.64e-10	protein_coding	ENSMUSG00000029104	HTT	7.46837620021362	6.26235108601858	3.21824039086603	10.7340691787058
AATK	12.7032547337481	12.0306671362469	7.01122725542325	6.53e-10	protein_coding	ENSMUSG00000025375	AATK	7.10083742545744	3.08411750875906	2.4313271111473	5.85794553007964
LMTK2	12.9861975872063	12.1085244567782	7.45121111183233	7.17e-10	protein_coding	ENSMUSG00000038970	LMTK2	8.50800208638779	3.35447103887928	5.71883914448894	10.1405337885865
CELSR2	13.4113785760033	13.1009907840928	7.38370429247405	9.92e-10	protein_coding	ENSMUSG00000068740	CELSR2	8.99299634069554	6.56169169712087	6.28339614559261	12.5514345822252
EPB4.1L1	13.3243212081546	11.8201789624152	7.08746284125034	1.18e-09	protein_coding	ENSMUSG00000027624	EPB4.1L1	8.81022003015874	2.47910846108227	6.10427219523644	8.69141596986073
CAMK2A	12.8445096261422	10.6803595235137	7.15987133677839	1.54e-09	protein_coding	ENSMUSG00000024617	CAMK2A	12.526737460374	0.519096676767596	13.2173055919124	7.26545329577953
CTNND2	12.5823772356407	11.9001120629775	7.02236781302845	1.87e-09	protein_coding	ENSMUSG00000022240	CTNND2	8.96943568045061	2.65259581783466	6.2510260674925	8.44355926956878
EEF2	11.5830827675029	11.3314768218596	7.37503943134692	2.27e-09	protein_coding	ENSMUSG00000034994	EEF2	9.16640253093512	1.43951650645477	6.52482289453273	9.67975066394712
DNM1	12.2227949028681	11.4599438483749	7.02236781302845	2.76e-09	protein_coding	ENSMUSG00000026825	DNM1	9.58147243942283	1.72226453884544	7.62080410383823	8.80432173682279
NLGN2	12.4865836590673	11.2940463132715	6.91886323727459	3.82e-09	protein_coding	ENSMUSG00000051790	NLGN2	7.87085042945947	1.35307320170258	4.13943016821162	4.88529292442157
PCLO	14.4550060718846	13.8977509367248	8.06069593168755	4.79e-09	lincRNA	ENSMUSG00000098239	PCLO	4.5549842967851	7.9495774867529	0.118126194728027	3.97336726754994
GRIN2B	12.8749813476538	12.1192653831758	7.15987133677839	5.2e-09	protein_coding	ENSMUSG00000030209	GRIN2B	11.1953647944212	3.40311944254869	11.3545356652479	10.6119879622522
NAV3	12.9259252649729	12.7938064914558	7.24792751344359	6e-09	protein_coding	ENSMUSG00000020181	NAV3	8.07979867084234	6.19478967126387	4.672288258799	10.1778290770485
LRP1	13.9413227635379	13.7422041567728	6.8703647195834	6.61e-09	protein_coding	ENSMUSG00000040249	LRP1	8.95327583965374	7.53502057333801	6.23543736668212	8.57312627682382
NRXN2	13.698270577692	12.4993476328766	6.75488750216347	8.09e-09	protein_coding	ENSMUSG00000033768	NRXN2	7.37086363590032	5.08565628925489	3.01451412425219	8.82930194563687
APC2	13.2907388624393	12.7383034114746	6.96578428466209	8.39e-09	protein_coding	ENSMUSG00000020135	APC2	7.62513099278009	6.0141865344549	3.56986964500243	9.73961601840556
DLG4	11.6995724532873	11.0867996856235	7.29462074889163	8.46e-09	protein_coding	ENSMUSG00000020886	DLG4	8.82674491348161	0.963729409498832	6.11930227876907	6.99518198225711
NF1	13.8978454560055	13.0801513096141	7.4757334309664	8.43e-09	protein_coding	ENSMUSG00000020716	NF1	8.1457032429821	6.64124760061826	4.8673186071663	12.1510910871974
CAMTA2	12.2538474849874	11.8245610299703	6.8073549220576	9.82e-09	protein_coding	ENSMUSG00000040712	CAMTA2	8.56599937537982	2.5185902032732	5.77977832672822	9.29029808417073
ANK3	14.5281488366273	12.8570090251111	7.32192809488736	1.07e-08	protein_coding	ENSMUSG00000069601	ANK3	10.7367570031824	6.34734284475687	10.0279717682206	10.3348556921223
ABR	12.9490971557292	11.4943556035328	6.8073549220576	1.08e-08	protein_coding	ENSMUSG00000017631	ABR	8.89419968061688	1.79672554713338	6.16179734100221	8.77481135078512
LINGO1	11.8229690904533	10.8634119589416	6.65821148275179	1.19e-08	protein_coding	ENSMUSG00000049556	LINGO1	9.66391378272539	0.664228584577093	7.72651039305949	10.3593263869931
GRIK5	11.9155059622319	11.5216004397237	6.79441586635011	1.23e-08	protein_coding	ENSMUSG00000003378	GRIK5	7.39866874296114	1.86646437591399	3.07090209474382	4.69951916194491
MYCBP2	14.2134080408583	13.8086625767075	7.70735913208088	1.3e-08	protein_coding	ENSMUSG00000033004	MYCBP2	9.01619308951966	7.5983305054756	6.31796565023792	8.4758904329371
NCOR2	13.2554712274671	12.8987903083812	6.6724253419715	1.89e-08	protein_coding	ENSMUSG00000029478	NCOR2	7.83659615281897	6.51412013072746	4.04608021716978	10.2041351604999
ABCA2	12.9767431067343	12.8340759534349	6.88264304936184	1.89e-08	protein_coding	ENSMUSG00000026944	ABCA2	8.38241857754311	6.30698453384794	5.50506656550336	11.7979020126931
SBF1	12.6052480015658	12.459175435552	6.98868468677217	1.88e-08	protein_coding	ENSMUSG00000036529	SBF1	6.14336033540093	4.89898818909419	1.07741454181049	4.47050893010017
MADD	12.8745971924016	12.3060616894283	6.64385618977472	2.06e-08	protein_coding	ENSMUSG00000040687	MADD	7.97701194042685	4.17415019649131	4.40333157390767	10.3225989851646
CACNA1I	13.2576824807088	12.6882503091332	6.4262647547021	2.07e-08	protein_coding	ENSMUSG00000022416	CACNA1I	6.7663699048432	5.75777219579414	1.83293780323573	7.60595613320365
PCNX	13.619876067504	12.7856568014272	6.83289001416474	2.13e-08	protein_coding	ENSMUSG00000021140	PCNX	7.86339738296377	6.13099010840716	4.10803321626557	9.73399673006036
KIF5C	12.7397806097733	11.4873376152072	7.48381577726426	2.16e-08	protein_coding	ENSMUSG00000026764	KIF5C	10.1166888614821	1.79078599270327	8.17674210324819	8.5652018677727
MYO5A	13.6276478729405	12.4530133544663	7.17990909001493	2.23e-08	protein_coding	ENSMUSG00000034593	MYO5A	10.9766151355415	4.84798410278653	10.7800720653272	10.4171204039253
AKAP6	13.362765744154	12.7573900093666	7.35755200461808	2.3e-08	protein_coding	ENSMUSG00000061603	AKAP6	8.81225676324898	6.1445373061296	6.10427219523644	11.5342134218244
SLC17A7	11.6307221621038	10.7168194613299	6.68650052718322	2.3e-08	protein_coding	ENSMUSG00000070570	SLC17A7	9.98834019204622	0.54054487176756	7.88486446280729	9.18739353831964
DGKZ	12.3023533264312	11.7879025593914	6.79441586635011	2.29e-08	protein_coding	ENSMUSG00000040479	DGKZ	7.72248926007891	2.41064498184277	3.7753337291811	6.70828894753407
DENND5A	12.693051295397	11.9255544398736	7.09803208296053	3.06e-08	protein_coding	ENSMUSG00000035901	DENND5A	7.45411959114374	2.76147219612909	3.18966557590197	6.47658049641571
HERC2	13.9141047885251	13.824859323167	7.55458885167764	3.08e-08	protein_coding	ENSMUSG00000030451	HERC2	8.34637303496324	7.57661642474315	5.40841415678838	10.0257556507438
DYNC1H1	13.8135808029896	13.7664253819912	7.79441586635011	3.4e-08	protein_coding	ENSMUSG00000018707	DYNC1H1	10.4400896231124	7.53406482142011	9.41179517541337	9.20235683221215
PKP4	12.9503736350245	11.8253563414793	6.88264304936184	3.41e-08	protein_coding	ENSMUSG00000026991	PKP4	7.76445629981516	2.5185902032732	3.9027942207009	6.99600602205288
DST	14.9853082972559	14.8120770034293	7.33091687811462	3.69e-08	protein_coding	ENSMUSG00000026131	DST	10.3464887286041	8.90109195800697	9.17889449536466	6.40364555567535
BAI1	12.6737507394381	12.2476308762387	6.44294349584873	3.8e-08	protein_coding	ENSMUSG00000034730	BAI1	8.30262115560601	3.90672913319223	5.26755433929427	10.5125766047972
PITPNM2	13.0050981782397	12.1108095268987	6.76818432477693	4.04e-08	protein_coding	ENSMUSG00000029406	PITPNM2	7.62625127935474	3.35447103887928	3.56986964500243	7.72689868118611
PI4KA	13.2437690319619	12.6431797679255	6.95419631038687	4.25e-08	protein_coding	ENSMUSG00000041720	PI4KA	8.42595743882223	5.60486270615077	5.59306808571504	11.2657292111591
SRRM2	13.2719006723915	12.9881520976905	7.4178525148859	4.59e-08	protein_coding	ENSMUSG00000039218	SRRM2	9.5450622055214	6.67510092231889	7.5440001136045	12.6406321133617
CREBBP	12.8797746773369	12.8447057644119	7.02236781302845	4.64e-08	protein_coding	ENSMUSG00000022521	CREBBP	8.13603536495689	6.28253555507324	4.8277440820205	10.5795350088304
NBEA	13.4229845590257	13.105090051046	7.53915881110803	5.47e-08	protein_coding	ENSMUSG00000027799	NBEA	8.74336076236465	6.40897593089369	6.02731591981533	13.2366815551931
ATP5B	10.8757493514201	10.6348110501717	6.76818432477693	5.44e-08	protein_coding	ENSMUSG00000025393	ATP5B	10.5971181992959	0.490287607186335	9.84737487788342	10.9187797424565
OGDH	12.7598881832218	11.6474584264549	6.8703647195834	5.55e-08	protein_coding	ENSMUSG00000020456	OGDH	8.08759292698213	2.14525330980338	4.672288258799	7.60782288393829
DLGAP1	13.8586609847228	11.782588759495	6.65821148275179	5.63e-08	protein_coding	ENSMUSG00000003279	DLGAP1	9.16723023746754	2.41935944122894	6.52482289453273	8.4834921712351
KIF21B	13.1828598640429	12.2511865035243	6.7279204545632	5.63e-08	protein_coding	ENSMUSG00000041642	KIF21B	7.30191684594942	3.97797753764162	2.84711022200027	7.41829366315112
ATP13A2	12.3619437737352	11.7879025593914	6.52356195605701	5.61e-08	protein_coding	ENSMUSG00000036622	ATP13A2	7.35334219904192	2.41064498184277	2.96434115042497	5.52391405855241
D430041D05RIK	13.4454028931315	12.0637321201969	6.56985560833095	6.37e-08	protein_coding	ENSMUSG00000068373	D430041D05RIK	9.27586319818309	3.18311253266374	6.793068520733	8.88924292025613
SCN8A	13.5571046584899	12.5596160858127	6.79441586635011	6.71e-08	protein_coding	ENSMUSG00000023033	SCN8A	9.84433924131966	5.303175923416	7.78029321752259	12.1771177650409
MAPK8IP3	13.5500252574658	11.9854861991046	6.4757334309664	8.02e-08	protein_coding	ENSMUSG00000024163	MAPK8IP3	8.38918489102332	2.92757245801118	5.50506656550336	9.69366233207647
WNK2	13.0466124692581	12.7355560239115	6.22881869049588	8.07e-08	protein_coding	ENSMUSG00000037989	WNK2	7.19877142654645	6.07593164914903	2.64801300043104	9.62676525968002
ZMIZ2	12.037203741152	11.4320198468125	6.53915881110803	8.13e-08	protein_coding	ENSMUSG00000041164	ZMIZ2	8.42714973732768	1.66358633935287	5.59306808571504	7.13496209385772
TRRAP	13.634357301138	13.495355392236	6.88264304936184	8.3e-08	protein_coding	ENSMUSG00000045482	TRRAP	7.38701927870089	6.68618831846126	3.04265614144454	9.04266736276634
TBC1D9B	12.5360043172885	11.930367747439	6.55458885167764	1.03e-07	protein_coding	ENSMUSG00000036644	TBC1D9B	7.65596731278674	2.76147219612909	3.62764549760297	7.05600679038004
SON	13.5550683913333	12.871327736134	7.10852445677817	1.07e-07	protein_coding	ENSMUSG00000022961	SON	7.73830845969701	6.48129042249539	3.8417015290942	10.2125203889622
PLXNA1	12.6588808950479	12.4729446337796	6.53915881110803	1.13e-07	protein_coding	ENSMUSG00000030084	PLXNA1	7.05174970324138	4.94968978223817	2.32591306172598	7.52421606035094
DLGAP3	12.2570931444911	11.5186531556734	6.4262647547021	1.19e-07	protein_coding	ENSMUSG00000042388	DLGAP3	7.0998726603749	1.84841358814337	2.4313271111473	3.95905166118395
TNK2	12.1598713367784	11.6293566200796	6.12928301694497	1.2e-07	protein_coding	ENSMUSG00000022791	TNK2	6.54691694347093	2.09777230565702	1.52412368849866	2.86549698748289
D10BWG1379E	13.0042204663182	12.6691065113363	6.56985560833095	1.56e-07	protein_coding	ENSMUSG00000019852	D10BWG1379E	7.69463551047669	5.78903170950124	3.71603463073433	9.5710816824818
GRLF1	13.0349708654718	12.1357092861044	7.02236781302845	1.56e-07	protein_coding	ENSMUSG00000058230	GRLF1	8.80971423512324	3.43458992937367	6.10427219523644	10.6351969867776
MPRIP	13.0127991041797	12.819580375155	6.85798099512757	1.57e-07	protein_coding	ENSMUSG00000005417	MPRIP	9.11705237314087	6.2421663762039	6.42057501076611	10.6831684277512
SREBF2	12.4421659722293	11.7460943837055	6.24792751344359	1.81e-07	protein_coding	ENSMUSG00000022463	SREBF2	7.07095924839262	2.35151475342871	2.37827533410354	4.51533740689379
CHD5	13.2115841530795	12.5401280385821	6.56985560833095	2.11e-07	protein_coding	ENSMUSG00000005045	CHD5	7.27694789592293	5.19976577529909	2.81323093262882	8.5981826872135
PLXND1	12.7538435083116	12.4963544885646	6.20945336562895	2.25e-07	protein_coding	ENSMUSG00000030123	PLXND1	6.31522558884764	5.03547814396055	1.25910836956964	5.0230038662749
MAPK8IP1	11.7553048882624	11.0881256921882	6.37503943134692	2.29e-07	protein_coding	ENSMUSG00000027223	MAPK8IP1	7.92493714539343	0.973588951825216	4.26806566128812	4.16868171987985
MICAL2	13.232570825357	11.9117664706596	6.4093909361377	2.42e-07	protein_coding	ENSMUSG00000038244	MICAL2	8.95513311951143	2.68759609517467	6.23543736668212	8.48023732405854
PRKCE	11.5622424242211	11.1124395067816	6.24792751344359	2.43e-07	protein_coding	ENSMUSG00000045038	PRKCE	8.58278701787541	1.0025456798374	5.84516958248192	6.45168247964909
SKI	12.4160057805593	11.0927571409199	6.32192809488736	2.41e-07	protein_coding	ENSMUSG00000029050	SKI	7.64435687040455	0.978061187192142	3.59818879095211	3.35375038308064
WNK1	13.4639074744129	12.8041310211833	7.11894107272351	2.44e-07	protein_coding	ENSMUSG00000045962	WNK1	8.87708460823097	6.25987245564389	6.17877366929471	11.170648996748
UNC13A	12.5152070304088	12.4956052311908	6.62935662007961	2.61e-07	protein_coding	ENSMUSG00000034799	UNC13A	8.06907057312658	5.03547814396055	4.63440463553678	10.6367076653598
TCF25	12.4609677625704	11.0007042690112	6.55458885167764	2.61e-07	protein_coding	ENSMUSG00000001472	TCF25	9.08385401497169	0.837637991299017	6.41783541541401	7.97980974276437
EIF4G2	12.9218409370745	11.4099212412497	7.21916852046216	2.59e-07	protein_coding	ENSMUSG00000005610	EIF4G2	9.61527914954259	1.61848270490386	7.59986931644952	8.71822615690701
PPP2R2C	11.9769220678511	10.3923174227788	6.83289001416474	2.74e-07	protein_coding	ENSMUSG00000029120	PPP2R2C	8.6099512221243	0.373646315330593	5.8830893455509	3.05114585824403
SRGAP3	13.1707075013481	11.7698378436294	6.24792751344359	2.88e-07	protein_coding	ENSMUSG00000030257	SRGAP3	8.96320609081044	2.39393690861664	6.28662223357179	8.52658123523672
GRIN2A	12.3462366913902	12.1481587729379	6.4262647547021	2.97e-07	protein_coding	ENSMUSG00000059003	GRIN2A	6.54492900355659	3.46739448566036	1.52412368849866	4.33354885396579
CIC	13.1619191654272	12.9008668079807	6.52356195605701	3.09e-07	protein_coding	ENSMUSG00000005442	CIC	7.73420313956689	6.4072894770645	3.80510357680434	10.3732648901512
GABBR2	11.9650627567446	11.4630134134497	6.12928301694497	3.28e-07	protein_coding	ENSMUSG00000039809	GABBR2	9.99141285264201	1.73858022139941	7.91277290385217	7.90055010228121
STXBP1	11.9675865272961	10.8879821330585	6.44294349584873	3.55e-07	protein_coding	ENSMUSG00000026797	STXBP1	9.89845070428997	0.690444934827371	7.83104153574806	11.1149563125916
NCOR1	13.4795276692563	12.8906442836191	6.64385618977472	4.13e-07	protein_coding	ENSMUSG00000018501	NCOR1	8.74667301496781	6.44687868306669	6.02731591981533	11.7785316448601
CAMTA1	13.7765358434222	12.3131664759772	6.24792751344359	4.49e-07	protein_coding	ENSMUSG00000014592	CAMTA1	8.94194839586639	4.23340611792401	6.22023856320731	12.9220785337273
RASGRF1	12.8334831056596	11.9904585650737	6.37503943134692	5.04e-07	protein_coding	ENSMUSG00000032356	RASGRF1	9.38107002712409	2.90867261420369	7.06188545472714	8.37727928637014
HCFC1	12.9829935746943	12.5842578877446	6.3037807481771	5.41e-07	protein_coding	ENSMUSG00000031386	HCFC1	7.813769675146	5.38531371694524	3.98507582783697	9.80739471882906
RPH3A	12.0953970227926	10.9985904297453	6.08746284125034	5.47e-07	protein_coding	ENSMUSG00000029608	RPH3A	9.30981626845585	0.837637991299017	6.91150376268451	9.45949314698646
CACNA1A	13.2859801059282	12.8724825081067	6.4594316186373	6.59e-07	protein_coding	ENSMUSG00000034656	CACNA1A	8.00925764453016	6.48129042249539	4.45229660306609	10.2098810517314
ATP9A	12.047123912114	11.6474584264549	6.14974711950468	6.73e-07	protein_coding	ENSMUSG00000027546	ATP9A	8.07696402793322	2.14525330980338	4.63440463553678	7.60782288393829
DOPEY2	13.1083610989066	12.7671499122849	6.22881869049588	6.85e-07	protein_coding	ENSMUSG00000022946	DOPEY2	6.95517488048137	6.07637906453221	2.1495868971676	9.08995404026957
CLASP2	13.7238742188639	12.2911706993219	7	8.26e-07	protein_coding	ENSMUSG00000033392	CLASP2	8.56313722045764	4.12712758815521	5.80531678615993	11.1919375720124
PEG3	12.7071434019809	12.2033480029798	6.37503943134692	1.04e-06	protein_coding	ENSMUSG00000002265	PEG3	9.00469210745733	3.6972355704015	6.30036636777876	11.3969004899809
SPHKAP	12.9397628450718	12.3289553617813	6.53915881110803	1.09e-06	protein_coding	ENSMUSG00000026163	SPHKAP	8.17445727236673	4.28103445321503	4.94672507120955	10.9160725789558
SHANK3	12.3755825124905	12.3556263936379	5.88264304936184	1.1e-06	protein_coding	ENSMUSG00000022623	SHANK3	7.62758274174154	4.45687324911076	3.56986964500243	9.23547663085906
DLG2	13.2416852876016	11.6622233053178	6.74146698640115	1.17e-06	protein_coding	ENSMUSG00000052572	DLG2	9.23258313353006	2.16865064838487	6.6835189839843	9.54406442831546
VPS13D	13.6750749203854	13.6750749203854	6.78135971352466	1.28e-06	protein_coding	ENSMUSG00000020220	VPS13D	6.68783745670702	7.48782040798945	1.71066502789856	6.8333758657605
ARHGEF17	13.3578268822108	12.6231956354529	5.85798099512757	1.33e-06	protein_coding	ENSMUSG00000032875	ARHGEF17	8.05023910464901	5.58211255746802	4.56006291184395	10.0360005995182
PDE4DIP	13.8927325326119	13.0734721539765	6.39231742277876	1.44e-06	protein_coding	ENSMUSG00000038170	PDE4DIP	7.71764713666833	6.64124760061826	3.7753337291811	11.6338302350378
CTNNB1	11.9740560226256	11.2070143201775	6.64385618977472	1.44e-06	protein_coding	ENSMUSG00000006932	CTNNB1	8.77824072041629	1.17942976858105	6.07390888985657	7.19949442856265
TRIO	13.6114859432409	13.194602975158	6.5077946401987	1.44e-06	protein_coding	ENSMUSG00000022263	TRIO	8.04417995432534	6.36119992248911	4.56006291184395	12.6950925212333
TLN2	13.603973996309	12.9057630496028	6.3037807481771	1.44e-06	protein_coding	ENSMUSG00000052698	TLN2	6.94078646383929	6.58235612143636	2.11971754696489	9.37621635156116
MINK1	12.4719291876417	12.1036156563945	6.2667865406949	1.47e-06	protein_coding	ENSMUSG00000020827	MINK1	6.5838544440145	3.30627182029434	1.57214161213568	4.35380795103652
SNAP91	12.6497052654714	11.4157417682901	6.52356195605701	1.57e-06	protein_coding	ENSMUSG00000033419	SNAP91	8.76254973925866	1.61848270490386	6.0430194605271	7.79918319778558
MED13L	13.886268152873	12.7364019313183	6.33985000288462	1.56e-06	protein_coding	ENSMUSG00000018076	MED13L	7.09406210692939	6.0141865344549	2.4313271111473	9.35138832834394
LARS2	12.7494504655699	11.4225904338926	7.57742882803575	1.61e-06	protein_coding	ENSMUSG00000035202	LARS2	6.83313726861711	1.64099527313557	1.93700811907606	2.90971189627775
NSD1	13.8934911470849	12.9970030152728	7.14974711950468	1.64e-06	protein_coding	ENSMUSG00000021488	NSD1	7.97031950585759	6.73384280513444	4.34920460902007	10.8424958436173
GNB1	11.6156296369681	9.99859042974533	6.37503943134692	1.66e-06	protein_coding	ENSMUSG00000029064	GNB1	9.32802104912157	0.240549940388551	6.89622164032444	3.10721219664913
CDC42BPB	12.6675551070411	12.3660489506706	6.02236781302845	1.69e-06	protein_coding	ENSMUSG00000021279	CDC42BPB	7.00874905274458	4.51442453846004	2.2489174091514	6.88951133379895
UNC13C	12.9799610152228	12.6954458105374	6.84549005094437	1.78e-06	protein_coding	ENSMUSG00000062151	UNC13C	6.49692280834735	5.81907761575886	1.46298537607297	6.24286772189443
ATP2A2	12.4830599778717	11.6206780421354	6.16992500144231	1.85e-06	protein_coding	ENSMUSG00000029467	ATP2A2	10.876773177564	2.09493633661048	10.4253659139718	9.88545884327531
MYT1L	13.1882797519641	11.8364449113414	6.33985000288462	1.85e-06	protein_coding	ENSMUSG00000061911	MYT1L	8.30605004414155	2.53605443677053	5.3038441356431	9.10214211771574
BRSK1	11.6370776571437	11.192909219112	6.28540221886225	1.92e-06	protein_coding	ENSMUSG00000035390	BRSK1	5.15382570785115	1.15196742769062	0.253725430118741	0.256787570050552
RTN1	11.8876014245087	11.2312211807112	6.24792751344359	1.92e-06	protein_coding	ENSMUSG00000021087	RTN1	11.7777006106366	1.22618429002557	13.1513205355629	10.681020267791
MYO18A	13.2099102279458	12.6537407787066	6.04439411935845	1.96e-06	protein_coding	ENSMUSG00000000631	MYO18A	7.153893210523	5.6648346835449	2.54482196970966	8.91002756109212
ARHGAP21	12.8501868376458	12.539158811108	6.14974711950468	1.97e-06	protein_coding	ENSMUSG00000036591	ARHGAP21	8.53956815672728	5.19976577529909	5.76328378909407	11.945776858561
CAMK2B	12.9996477365284	10.8556471660273	6.16992500144231	1.99e-06	protein_coding	ENSMUSG00000057897	CAMK2B	9.71498163040407	0.657715289761832	7.70428026405098	10.3936467468683
DOCK9	13.1258977317603	12.7170337494909	6.65821148275179	2.08e-06	protein_coding	ENSMUSG00000025558	DOCK9	7.61518378658134	5.945205953467	3.54004200337265	9.68871967202836
HIPK1	13.0126245388651	11.8435285346111	6.53915881110803	2.21e-06	protein_coding	ENSMUSG00000008730	HIPK1	7.88828015923747	2.5234437197156	4.17110651257687	7.49793370185926
CDK5R2	11.4008794362822	10.1163439612375	5.8073549220576	2.21e-06	protein_coding	ENSMUSG00000090071	CDK5R2	8.29363674092515	0.274799313298687	5.26755433929427	1.79651626534143
PTPRN2	12.8425467754436	11.65999589243	5.88264304936184	2.29e-06	protein_coding	ENSMUSG00000056553	PTPRN2	8.73621249078344	2.16916754552733	6.01144473825088	8.73112041208967
PTPRF	12.9008668079807	12.4759866908707	5.90689059560852	2.47e-06	protein_coding	ENSMUSG00000033295	PTPRF	6.72873683729842	5.00028735852232	1.77421705352129	6.38606373133745
NAV1	13.1961410297182	12.5473765634981	6.58496250072116	2.55e-06	protein_coding	ENSMUSG00000009418	NAV1	8.27567682965895	5.25089307331111	5.19307482493424	10.8566324699731
DCTN1	12.1334633465234	11.9091430473399	5.75488750216347	2.7e-06	protein_coding	ENSMUSG00000031865	DCTN1	6.95431408412562	2.68759609517467	2.1495868971676	4.81695848634708
AP2A2	12.4075333316713	11.4660764613963	5.95419631038687	2.69e-06	protein_coding	ENSMUSG00000002957	AP2A2	7.90860975554425	1.74495619907703	4.23533611188156	5.87564273879508
DPYSL2	12.1137421660492	10.7473538294781	6.33985000288462	2.79e-06	protein_coding	ENSMUSG00000022048	DPYSL2	9.37233066268311	0.563771450749409	7.12049281002983	7.9656413834942
DDN	11.868822554775	11.0586682503406	6.44294349584873	2.85e-06	protein_coding	ENSMUSG00000059213	DDN	8.61271275749048	0.925972030708178	5.8830893455509	6.36513552488342
TRIM37	12.8163837084747	11.496853777388	6.4757334309664	2.9e-06	protein_coding	ENSMUSG00000018548	TRIM37	8.33469413515947	1.8139782442269	5.37433270744248	7.40419915714119
DMXL2	13.3736808334116	13.1619191654272	7.10852445677817	2.89e-06	protein_coding	ENSMUSG00000041268	DMXL2	8.53824899465826	6.41385404487227	5.76328378909407	14.1153131066414
RAPGEFL1	12.0347989625773	10.9578275608337	5.8073549220576	2.96e-06	protein_coding	ENSMUSG00000038020	RAPGEFL1	7.2197957801926	0.782933825297658	2.68153233758634	1.9311618805483
USP9X	13.7319553737719	12.9194220243351	7.33985000288462	3e-06	protein_coding	ENSMUSG00000031010	USP9X	7.90639728297078	6.53836396658276	4.18680815509162	10.2638743056498
UBR3	13.0642375309714	12.496853777388	6.4594316186373	3.14e-06	protein_coding	ENSMUSG00000044308	UBR3	8.58284985948685	5.03547814396055	5.84516958248192	12.3541645393174
CLSTN1	11.6965329140783	11.5216004397237	5.6724253419715	3.3e-06	protein_coding	ENSMUSG00000039953	CLSTN1	10.6882549590939	1.86646437591399	10.0631637365401	11.0919447321571
SCAP	12.0654161346765	11.9035053104239	5.70043971814109	3.61e-06	protein_coding	ENSMUSG00000032485	SCAP	6.42387345156232	2.70394187495053	1.38067794290972	3.32846024189112
ARID1B	13.5974706509741	12.7467242440258	5.83289001416474	3.59e-06	protein_coding	ENSMUSG00000069729	ARID1B	6.27891841797738	6.07878483826301	1.22810676740846	5.62858598998391
SCAF1	12.6156296369681	11.9027519448502	5.7279204545632	3.61e-06	protein_coding	ENSMUSG00000038406	SCAF1	5.71442965402951	2.70394187495053	0.628274889762867	1.79993721522
IQSEC2	12.759680167211	12.1950645637208	6.10852445677817	3.68e-06	protein_coding	ENSMUSG00000041115	IQSEC2	7.46476082235938	3.71235427392809	3.21390015432575	7.62685303540397
PIP5K1C	11.1548181090521	11.0112272554233	5.7279204545632	3.68e-06	protein_coding	ENSMUSG00000034902	PIP5K1C	7.73063332578175	0.850299244494569	3.80510357680434	3.19301554787814
SMARCA4	12.4519837772302	12.2714630279044	6.14974711950468	3.7e-06	protein_coding	ENSMUSG00000032187	SMARCA4	7.56086698513623	4.00953723737334	3.42152671214666	8.35516541717644
PCDH10	13.5261324056284	11.6860627498954	6.18982455888002	3.8e-06	protein_coding	ENSMUSG00000049100	PCDH10	8.53105322607769	2.21587159633346	5.76328378909407	8.84556159962759
SCN2A1	13.2498541700072	12.5586598670265	6.76818432477693	3.87e-06	protein_coding	ENSMUSG00000075318	SCN2A1	9.6223352081537	5.303175923416	7.68150407321474	11.391403400792
NDRG4	11.6510516911789	10.2714630279044	5.95419631038687	3.88e-06	protein_coding	ENSMUSG00000036564	NDRG4	10.6061339042251	0.325819638369519	9.72322341194978	7.58544604386174
RASGRP1	12.418379719365	11.2538474849874	6.64385618977472	3.93e-06	protein_coding	ENSMUSG00000027347	RASGRP1	9.99384618135626	1.27436070162343	7.91277290385217	9.26631042841109
ARID1A	13.0642375309714	12.7454642482768	5.90689059560852	3.98e-06	protein_coding	ENSMUSG00000007880	ARID1A	8.0552637140941	5.95124206281396	4.59698721174876	10.0246181797577
TRIM9	12.9679467058127	11.3020676725265	6.12928301694497	4.03e-06	protein_coding	ENSMUSG00000021071	TRIM9	8.46478886451966	1.37429517330078	5.67290577376182	6.67952135486535
ADCY5	12.3049216695817	11.8876014245087	6.12928301694497	4.11e-06	protein_coding	ENSMUSG00000022840	ADCY5	7.79777957817259	2.63427859787958	3.95473872009655	7.3528448424551
PRKCB	13.1080343276616	11.0867996856235	6.49185309632967	4.17e-06	protein_coding	ENSMUSG00000052889	PRKCB	8.78717195106828	0.963729409498832	6.07390888985657	6.88431724777159
TIAM1	13.1979845333756	12.2772874001304	5.78135971352466	4.16e-06	protein_coding	ENSMUSG00000002489	TIAM1	5.83725052509568	4.06818972704782	0.746098155322771	3.05648410270727
DAGLA	12.4599438483749	11.6142497276894	5.75488750216347	4.35e-06	protein_coding	ENSMUSG00000035735	DAGLA	8.1106702857141	2.07257092540043	4.74930554254218	7.56016045182576
CLIP3	11.6882503091332	10.6829945836817	5.7279204545632	4.69e-06	protein_coding	ENSMUSG00000013921	CLIP3	9.81112022718452	0.519096676767596	7.75437193514238	8.29379991782913
SORL1	12.7603041252864	12.6987046667703	5.97727992349992	4.72e-06	protein_coding	ENSMUSG00000049313	SORL1	9.32150624617753	5.81907761575886	6.95245803824938	11.2053042268052
TNPO2	12.2845349540084	11.3955341354623	5.93073733756289	4.71e-06	protein_coding	ENSMUSG00000031691	TNPO2	6.80960336960312	1.58877429008124	1.89444433616959	2.73248122096954
ARHGEF12	13.586253398066	12.1959872980285	6.7279204545632	4.8e-06	protein_coding	ENSMUSG00000059495	ARHGEF12	8.15531968181625	3.71235427392809	4.84055477804898	10.0223859469007
CLEC16A	12.894059846274	11.7103759712045	5.78135971352466	4.93e-06	protein_coding	ENSMUSG00000068663	CLEC16A	7.15178276598436	2.26057093978811	2.53894430350282	4.59578854579172
DLGAP4	13.0423433797937	11.5555477716471	5.7279204545632	4.92e-06	protein_coding	ENSMUSG00000061689	DLGAP4	8.08259643694945	1.94697716261164	4.672288258799	7.09535041456553
APLP1	11.2100624832402	10.940313597146	5.7279204545632	5.1e-06	protein_coding	ENSMUSG00000006651	APLP1	10.6436157219045	0.751368941164802	9.81367583566404	12.7310278695955
RUSC2	12.4215389068483	12.1645927167124	6.02236781302845	5.12e-06	protein_coding	ENSMUSG00000035969	RUSC2	7.567996305009	3.56941752865061	3.45102221453485	7.78625091976766
THRA	11.8795832496128	10.6934869574993	6.04439411935845	5.23e-06	protein_coding	ENSMUSG00000058756	THRA	8.49170748339361	0.524796547006696	5.69556004885518	3.67472557148124
STOX2	13.4382720561248	11.4450148458684	5.8073549220576	5.32e-06	protein_coding	ENSMUSG00000038143	STOX2	8.30447495402598	1.69304727774058	5.3038441356431	6.99461553571645
OLFM1	11.7431513941125	10.57931593758	5.85798099512757	5.37e-06	protein_coding	ENSMUSG00000026833	OLFM1	10.2661276666897	0.458691239500971	8.83600787705812	7.91466540860057
AP2A1	11.7944158663501	11.5186531556734	5.93073733756289	5.39e-06	protein_coding	ENSMUSG00000060279	AP2A1	6.35746408848007	1.84841358814337	1.31042110698047	2.20152344074664
SIPA1L1	12.927407612949	12.3947306294316	6.22881869049588	5.5e-06	protein_coding	ENSMUSG00000042700	SIPA1L1	9.59153564538323	4.60504308080097	7.55786396723617	12.5338332645487
PCNXL3	12.9892170793144	12.5724633890837	5.95419631038687	5.5e-06	protein_coding	ENSMUSG00000054874	PCNXL3	6.23090129742225	5.33155124370349	1.17352979733789	5.04432064678992
TRAPPC10	12.927407612949	11.9443460341378	5.97727992349992	5.61e-06	protein_coding	ENSMUSG00000000374	TRAPPC10	6.16098789795968	2.78250835666914	1.09478052753284	2.79493674549296
ATP1A2	12.6479080742818	11.667111542075	5.6724253419715	5.97e-06	protein_coding	ENSMUSG00000007097	ATP1A2	9.85155229785517	2.19321377776082	7.78029321752259	7.97365702991331
TBC1D9	12.5137275959524	11.8898841703028	5.83289001416474	6.09e-06	protein_coding	ENSMUSG00000031709	TBC1D9	6.42925982279932	2.63427859787958	1.39014738481206	3.30318721267887
CASKIN1	12.7378810768578	12.0854724591813	5.58496250072116	6.12e-06	protein_coding	ENSMUSG00000033597	CASKIN1	7.16007964112299	3.2771778379601	2.56609453354182	6.25421657803204
PLXNA2	13.4548133485125	12.4729446337796	6.08746284125034	6.14e-06	protein_coding	ENSMUSG00000026640	PLXNA2	8.3230851662196	4.94968978223817	5.33943442057842	11.2117186383784
FAT3	14.2819300269554	13.7625896655426	6.4262647547021	6.38e-06	protein_coding	ENSMUSG00000074505	FAT3	8.91010827934016	7.53406482142011	6.22380776898946	8.34688396487557
HSP90AB1	11.2917462808339	11.0867996856235	6	6.38e-06	protein_coding	ENSMUSG00000023944	HSP90AB1	10.493848133006	0.963729409498832	9.5749960106216	12.0963631916753
CACNA1E	13.6322000421851	12.7359790396134	5.90689059560852	6.37e-06	protein_coding	ENSMUSG00000004110	CACNA1E	9.69396703929137	6.0141865344549	7.68578148942728	10.9742602858969
ACO2	11.4346282276367	11.1941412388631	5.83289001416474	6.45e-06	protein_coding	ENSMUSG00000022477	ACO2	9.04305497769955	1.15196742769062	6.35533037625798	8.25762853538373
PRR12	12.7815646272443	12.579787329527	5.52356195605701	6.68e-06	protein_coding	ENSMUSG00000046574	PRR12	5.55744602024497	5.41197255125111	0.500964186263697	3.28957464151184
TANC2	14.103287808412	12.6273058805148	6.59991284218713	6.88e-06	protein_coding	ENSMUSG00000053580	TANC2	9.1045277900853	5.58211255746802	6.39738103725605	12.9581011945058
SYNE1	14.2778685461768	13.8349647685616	6.4093909361377	6.94e-06	protein_coding	ENSMUSG00000019769	SYNE1	7.28607013911484	7.54643514060983	2.81939986077551	7.58098705613148
ATG2A	12.769011321097	12.4938554492408	5.49185309632967	7.07e-06	protein_coding	ENSMUSG00000024773	ATG2A	5.4985252281457	5.03547814396055	0.455706916002251	2.93865279655957
MAST1	12.6768386064742	12.2024299660154	5.8073549220576	7.1e-06	protein_coding	ENSMUSG00000053693	MAST1	6.60407049254502	3.71235427392809	1.59679416727006	4.68674010673208
XPO6	12.9616305625788	11.7334390828994	6	7.1e-06	protein_coding	ENSMUSG00000000131	XPO6	6.96153927808649	2.33268379750599	2.1683407691567	4.15013757056487
ACTB	10.8834069863884	10.1395513523988	6.4093909361377	7.31e-06	protein_coding	ENSMUSG00000029580	ACTB	9.72371671493353	0.283057143121121	7.70428026405098	4.9236433097969
PTPRT	12.6768386064742	12.102631888855	5.6724253419715	7.43e-06	protein_coding	ENSMUSG00000053141	PTPRT	8.07164416348692	3.30627182029434	4.63440463553678	9.22582097510209
CACNA1G	13.0260046429789	12.8071536391775	5.95419631038687	8.07e-06	protein_coding	ENSMUSG00000020866	CACNA1G	6.51282673433889	6.25987245564389	1.48425506223736	6.71155434117755
DOCK3	13.3919148289319	12.5738838306565	6.52356195605701	8.13e-06	protein_coding	ENSMUSG00000039716	DOCK3	8.0398580264049	5.33155124370349	4.58332237946397	10.1980730093333
SMARCC2	12.2957689344205	11.8668925276766	5.90689059560852	8.6e-06	protein_coding	ENSMUSG00000025369	SMARCC2	7.76240763366964	2.56981280939726	3.86461061929778	7.13076521958103
GIT1	11.8336807486547	11.1755495506362	5.64385618977472	8.61e-06	protein_coding	ENSMUSG00000011877	GIT1	8.29240859965536	1.11692640138535	5.26755433929427	6.00142425695733
DNAJC6	12.4359306517036	11.4599438483749	6	8.58e-06	protein_coding	ENSMUSG00000028528	DNAJC6	8.7345508665559	1.72226453884544	6.01144473825088	7.8631869721366
AHDC1	12.6886874232225	12.2243032093734	5.75488750216347	8.9e-06	protein_coding	ENSMUSG00000037692	AHDC1	5.1585612227584	3.80741307222359	0.259221405859657	1.59029322464473
CLTC	12.9600019320681	12.3026389237876	7.13955135239879	8.91e-06	protein_coding	ENSMUSG00000047126	CLTC	9.20762241335385	4.17415019649131	6.61629833359696	12.36590282586
MAST2	12.4835638881251	12.4003457965347	5.93073733756289	9.09e-06	protein_coding	ENSMUSG00000003810	MAST2	7.10714588454995	4.66022798087177	2.45808023821883	7.41432528452387
PRPF8	12.8690154155521	12.7747870596012	6.68650052718322	9.37e-06	protein_coding	ENSMUSG00000020850	PRPF8	8.96070652183514	6.14043934783157	6.23543736668212	11.0842636848561
CBX6	12.4117757755765	10.2819300269554	5.78135971352466	1.04e-05	protein_coding	ENSMUSG00000089715	CBX6	7.74015759718569	0.328275606785826	3.8417015290942	1.42439290935305
PLXNA4	13.6195322275721	12.4721831161895	5.97727992349992	1.07e-05	protein_coding	ENSMUSG00000029765	PLXNA4	8.36956971683314	4.94968978223817	5.47395700516918	11.3580492515523
UBE3B	12.3417967723918	11.6497052654714	5.7279204545632	1.16e-05	protein_coding	ENSMUSG00000029577	UBE3B	7.1553186064561	2.14525330980338	2.54482196970966	4.45013918731422
AAK1	14.2514824106202	11.4938554492408	6.04439411935845	1.18e-05	protein_coding	ENSMUSG00000057230	AAK1	9.12436152383575	1.79672554713338	6.48977421481452	10.0699929214125
ZMIZ1	12.7446236393436	11.7013064619586	5.64385618977472	1.2e-05	protein_coding	ENSMUSG00000007817	ZMIZ1	8.16326256905263	2.26364411422582	4.90697751498039	8.21725713228497
DCLK1	13.7367190187677	11.333714426094	6.16992500144231	1.22e-05	protein_coding	ENSMUSG00000027797	DCLK1	10.6329003236172	1.43951650645477	9.78372822508567	13.2831508305997
AGTPBP1	12.9813888961172	11.8830250684402	6.35755200461808	1.26e-05	protein_coding	ENSMUSG00000021557	AGTPBP1	8.08247748734739	2.64938845988444	4.672288258799	8.39134400517652
KLC1	11.582612451267	10.8587580999354	5.58496250072116	1.29e-05	protein_coding	ENSMUSG00000021288	KLC1	8.68180701796896	0.664228584577093	5.94577232264281	5.20931307543138
CLASP1	13.2979193224187	12.195679785496	5.7279204545632	1.42e-05	protein_coding	ENSMUSG00000064302	CLASP1	6.9623706167709	3.71235427392809	2.1683407691567	6.01380329616782
KCNB1	11.967226258836	11.3297963382207	5.78135971352466	1.44e-05	protein_coding	ENSMUSG00000050556	KCNB1	7.77784857073742	1.43951650645477	3.93353180041332	4.7853826420765
CHD4	12.654636028528	12.4941055480611	6.02236781302845	1.49e-05	protein_coding	ENSMUSG00000063870	CHD4	6.52944214807111	5.03547814396055	1.50854983671301	5.71092388795031
SMARCA2	12.7706638929168	12.2697111211428	6.3037807481771	1.53e-05	protein_coding	ENSMUSG00000024921	SMARCA2	8.70795281473693	4.00953723737334	5.97908312319845	11.4988907058352
SYN1	11.6497052654714	11.0505289055306	5.70043971814109	1.57e-05	protein_coding	ENSMUSG00000037217	SYN1	10.0154721491193	0.912371637218216	7.97519125648584	11.0322840423234
DDX24	12.7563478255166	11.4215389068483	5.7279204545632	1.76e-05	protein_coding	ENSMUSG00000041645	DDX24	6.91381928344834	1.64099527313557	2.07220971959501	3.09817021468467
RIMBP2	12.8503822056522	11.6697708885255	5.35755200461808	1.86e-05	protein_coding	ENSMUSG00000029420	RIMBP2	5.83537581328802	2.19321377776082	0.746098155322771	1.5921565487115
MACF1	14.1063175632794	13.9919646486454	7.27612440527424	1.87e-05	protein_coding	ENSMUSG00000028649	MACF1	9.88038542151184	8.42071334789866	7.73475046859081	10.0834555369392
TRAK2	12.5954906066076	11.4210128557792	6.14974711950468	1.87e-05	protein_coding	ENSMUSG00000026028	TRAK2	7.77533490272079	1.64099527313557	3.89452134210077	5.22411695723035
TRAK1	12.9474543067672	11.6298119443822	5.83289001416474	1.91e-05	protein_coding	ENSMUSG00000032536	TRAK1	7.71711943999364	2.09777230565702	3.7753337291811	6.09307015230237
ANKRD11	13.7062801588492	13.0143692422351	5.64385618977472	1.95e-05	protein_coding	ENSMUSG00000035569	ANKRD11	7.8047523900104	6.65388340142775	3.98507582783697	11.0313616827686
ITSN1	14.2629023171113	12.3462366913902	5.7279204545632	1.98e-05	protein_coding	ENSMUSG00000022957	ITSN1	6.95907040466756	4.39872496184102	2.1495868971676	6.63388900762405
EXTL3	12.5360043172885	11.4304525516655	5.7279204545632	1.99e-05	protein_coding	ENSMUSG00000021978	EXTL3	7.89634302706945	1.66358633935287	4.20303061065743	5.67557729411098
DISP2	13.199058823653	12.1153688378202	5.85798099512757	2e-05	protein_coding	ENSMUSG00000040035	DISP2	9.49327264361815	3.33648444665177	7.41689665878968	9.06730510527256
GRM5	13.0551129359955	11.8201789624152	5.55458885167764	2.09e-05	protein_coding	ENSMUSG00000049583	GRM5	8.32009332592797	2.47910846108227	5.33943442057842	9.10684947584799
ATN1	12.2656150464845	11.7846348455575	6.02236781302845	2.11e-05	protein_coding	ENSMUSG00000004263	ATN1	7.62425846241519	2.41935944122894	3.56986964500243	6.40045912033804
BCR	12.7172480058276	11.9458095849008	5.83289001416474	2.1e-05	protein_coding	ENSMUSG00000009681	BCR	6.86704304583532	2.78250835666914	1.98690339232293	4.74848104201449
TTYH1	12.0416591516372	10.4807902010958	5.52356195605701	2.12e-05	protein_coding	ENSMUSG00000030428	TTYH1	9.44073641211804	0.409352295643093	7.26705354759016	5.43021736954781
TNRC18	13.0299773465896	12.5624809453493	5.64385618977472	2.13e-05	protein_coding	ENSMUSG00000039477	TNRC18	4.78811690121566	5.303175923416	0.146466128426114	1.9071036128024
KCNMA1	12.8910241901495	12.0664256006356	6.14974711950468	2.47e-05	protein_coding	ENSMUSG00000063142	KCNMA1	8.33420583749763	3.18311253266374	5.37433270744248	9.78338315226844
MED13	13.5249089531798	12.6697708885255	6.49185309632967	2.48e-05	protein_coding	ENSMUSG00000034297	MED13	7.55644523352598	5.78903170950124	3.42152671214666	9.54295400322959
ZFR	12.1664769508168	11.655083445198	6.32192809488736	2.52e-05	protein_coding	ENSMUSG00000022201	ZFR	8.65576322754767	2.16916754552733	5.91144048360494	8.70916458197004
IPO13	11.8089641749193	11.4978518369511	5.4262647547021	2.55e-05	protein_coding	ENSMUSG00000033365	IPO13	6.43328094541674	1.8139782442269	1.39014738481206	2.29083616093631
NTRK2	13.2841011259971	11.2900188469326	5.64385618977472	2.55e-05	protein_coding	ENSMUSG00000055254	NTRK2	10.0585174529471	1.3447897489762	8.08555982909202	9.20896646052195
SYT1	11.91288933623	10.3060616894283	5.88264304936184	2.66e-05	protein_coding	ENSMUSG00000035864	SYT1	11.5417267603287	0.337437999370059	12.7235742590475	8.75164020000219
CHST2	12.6077926419192	10.6375305515253	5.39231742277876	2.7e-05	protein_coding	ENSMUSG00000033350	CHST2	8.65135491446318	0.493834821271145	5.93711315094242	4.0044772174313
R3HDM1	13.1270270430046	11.8157835441282	5.64385618977472	2.88e-05	protein_coding	ENSMUSG00000056211	R3HDM1	9.20812942045796	2.49009005620545	6.61629833359696	8.346626197155
RYR2	14.2465921654418	13.8648632165239	6.61470984411521	2.89e-05	protein_coding	ENSMUSG00000021313	RYR2	8.59016880207599	7.75547247553384	5.84516958248192	9.17394279682424
BIRC6	14.4086614481794	13.8648632165239	7.16992500144231	2.9e-05	protein_coding	ENSMUSG00000024073	BIRC6	7.90840617779126	7.75547247553384	4.23533611188156	10.5378117971329
DIP2A	12.8570090251111	12.2384047393251	5.32192809488736	2.92e-05	protein_coding	ENSMUSG00000020231	DIP2A	6.09170754121597	3.84966363132057	1.02575154957369	3.42572367803832
IGSF9B	12.2140154914108	11.9790678714805	5.58496250072116	2.93e-05	protein_coding	ENSMUSG00000034275	IGSF9B	4.97781090947193	2.88540903796454	0.190173536170094	0.707921715250211
ARHGEF7	13.0438817076887	11.4088604360248	5.61470984411521	2.99e-05	protein_coding	ENSMUSG00000031511	ARHGEF7	6.76361047058858	1.61848270490386	1.82609845296312	2.67728470766883
GNAO1	13.095726668639	10.4584066132365	5.4262647547021	3.03e-05	protein_coding	ENSMUSG00000031748	GNAO1	9.87386767930087	0.401844437024709	7.80278684400816	6.23325885887378
TTBK2	13.4600718773976	11.943613701614	6	3.03e-05	protein_coding	ENSMUSG00000090100	TTBK2	7.59513881519541	2.78250835666914	3.51031561366849	6.97571639069855
PSD	12.3520434257954	11.6763978870448	5.85798099512757	3.11e-05	protein_coding	ENSMUSG00000037126	PSD	7.39853239704015	2.19223180188083	3.07090209474382	5.20954111979521
MAN2A2	13.0709594769276	11.8552578271932	5.61470984411521	3.18e-05	protein_coding	ENSMUSG00000038886	MAN2A2	8.13501116232282	2.55302724598652	4.8277440820205	8.53365066174145
NEDD4	12.9470889750254	11.4167975276061	5.93073733756289	3.17e-05	protein_coding	ENSMUSG00000032216	NEDD4	9.16506077874114	1.62550441001522	6.5721009495724	10.0183610552818
DOS	11.6856248397264	10.3398500028846	5.4594316186373	3.2e-05	protein_coding	ENSMUSG00000035640	DOS	8.0748132811844	0.349641358888277	4.63440463553678	1.98195696841991
EIF4G1	12.4191701650285	12.2306209331299	6.28540221886225	3.19e-05	protein_coding	ENSMUSG00000045983	EIF4G1	7.33174690758459	3.86363579533216	2.93052791295231	7.3823546139074
PAK6	11.8399910705399	11.0007042690112	5.61470984411521	3.2e-05	protein_coding	ENSMUSG00000074923	PAK6	6.54739884634261	0.837637991299017	1.52412368849866	1.23161324780637
SEPT6	11.0546043179607	10.1163439612375	5.39231742277876	3.22e-05	protein_coding	ENSMUSG00000050379	SEPT6	5.87268723547361	0.274799313298687	0.784697865111624	0.0961418572454409
UBA1	12.0168082876866	11.6334493747135	5.55458885167764	3.38e-05	protein_coding	ENSMUSG00000001924	UBA1	8.51822788449036	2.1206690631111	5.74139910522777	8.54625428897394
SIPA1L2	12.6993555555885	12.3356694869461	5.52356195605701	3.39e-05	protein_coding	ENSMUSG00000001995	SIPA1L2	5.44336924821939	4.34007456209734	0.418766849013465	2.37876169837918
PDZD2	14.0562143269837	13.0346270391973	6.08746284125034	3.49e-05	protein_coding	ENSMUSG00000022197	PDZD2	6.5897754354353	6.61573857084984	1.57214161213568	6.70411723217697
NGEF	11.7245138531199	11.129283016945	5.24792751344359	3.7e-05	protein_coding	ENSMUSG00000026259	NGEF	7.79687926434292	1.042519419654	3.95473872009655	3.89954575391414
SCD2	12.4123052049553	10.0728025345442	6.55458885167764	3.81e-05	protein_coding	ENSMUSG00000025203	SCD2	10.2365192546453	0.262579808622533	8.6604221231108	6.22613745142424
GRAMD1B	12.3652288492515	11.403544678202	5.55458885167764	3.81e-05	protein_coding	ENSMUSG00000040111	GRAMD1B	8.16850881464445	1.59603453667486	4.87991271620049	6.4757199414858
GNAL	12.8015062866364	10.5439984501345	5.55458885167764	3.8e-05	protein_coding	ENSMUSG00000024524	GNAL	8.68554474388653	0.4415046081619	5.98862369705601	3.78929791223398
INPP4A	13.1103201736097	11.5641494899857	5.52356195605701	3.8e-05	protein_coding	ENSMUSG00000026113	INPP4A	7.49140989491528	1.95096939698036	3.2757673259195	5.08444843837643
DAB2IP	12.8744050764095	11.9476369379518	5.8073549220576	3.92e-05	protein_coding	ENSMUSG00000026883	DAB2IP	7.25924321066465	2.84016865467287	2.76413246103569	5.95913450008876
LRRC4B	11.4088604360248	11.0566377151132	5.83289001416474	4.08e-05	protein_coding	ENSMUSG00000047085	LRRC4B	7.02063533142513	0.922152403464111	2.2743581042876	1.95995833245888
MAGED1	11.4262647547021	11.1848753429083	5.70043971814109	4.27e-05	protein_coding	ENSMUSG00000025151	MAGED1	9.28293159720771	1.13421582841544	6.83168694966231	9.78182158413473
LRRC8B	11.4721831161895	11.2360141919001	5.7279204545632	4.33e-05	protein_coding	ENSMUSG00000070639	LRRC8B	7.20959317951754	1.23506134871139	2.65405820604246	3.15949915956395
ANKRD52	13.008253527096	11.6595499968799	5.28540221886225	4.58e-05	protein_coding	ENSMUSG00000014498	ANKRD52	6.7066379128474	2.16916754552733	1.73656356206954	3.29430561746762
DOCK4	13.7960396088298	12.57931593758	5.7279204545632	4.59e-05	protein_coding	ENSMUSG00000035954	DOCK4	6.74827073859166	5.41197255125111	1.79348564061409	6.92608940906973
SYT7	12.7661147575867	10.8423503434138	5.4262647547021	4.65e-05	protein_coding	ENSMUSG00000024743	SYT7	8.39287755527875	0.646080749349322	5.47752922827625	4.24251000968699
FAT1	13.850284524956	13.764353288219	5.6724253419715	4.94e-05	protein_coding	ENSMUSG00000070047	FAT1	6.68175954779251	7.53406482142011	1.69999465996262	7.65721534972543
KNDC1	12.9169990490828	12.4014128787142	5.4594316186373	5.18e-05	protein_coding	ENSMUSG00000066129	KNDC1	6.80270643501674	4.66022798087177	1.8879145978446	6.32013566098304
INTS1	12.9804966361835	12.7234476384229	5.6724253419715	5.17e-05	protein_coding	ENSMUSG00000029547	INTS1	6.38651817770579	6.00996497265915	1.33825537664121	5.88931762261065
AUTS2	13.29275299625	12.0003521774803	5.39231742277876	5.16e-05	protein_coding	ENSMUSG00000029673	AUTS2	6.4028794416944	2.95142839795074	1.3522968563708	3.54269420724203
TSC22D1	12.4898479604393	11.7210991887072	5.70043971814109	5.25e-05	protein_coding	ENSMUSG00000022010	TSC22D1	7.91579691072715	2.2801766550489	4.21842949555747	7.23078075722729
ZCCHC14	12.4795276692563	11.497352893477	5.39231742277876	5.33e-05	protein_coding	ENSMUSG00000061410	ZCCHC14	6.43450908125608	1.8139782442269	1.39503374443289	2.29083616093631
SLC24A2	13.4923539451599	11.1730524577741	5.55458885167764	5.44e-05	protein_coding	ENSMUSG00000037996	SLC24A2	10.8057534575062	1.11692640138535	10.2326717215426	12.5347611685484
GNAS	13.1376315982354	12.161446847518	5.97727992349992	5.45e-05	protein_coding	ENSMUSG00000027523	GNAS	4.48859314582129	3.58616117482476	0.111372601698632	0.735316287491638
NDST1	12.7315311764619	11.3712321283696	5.83289001416474	5.5e-05	protein_coding	ENSMUSG00000054008	NDST1	6.83731429081242	1.5215634592409	1.93700811907606	2.72930274877801
RTN4	12.3219280948874	11.8454900509444	6.10852445677817	5.54e-05	protein_coding	ENSMUSG00000020458	RTN4	10.112737782547	2.56620832723507	8.26314733201656	8.42472942850064
NCAN	12.8069523282107	11.8944388545623	5.58496250072116	5.54e-05	protein_coding	ENSMUSG00000002341	NCAN	10.2641040629122	2.66846843783628	8.7773464876625	9.28317282379408
GABBR1	12.497352893477	11.664447284548	5.97727992349992	5.73e-05	protein_coding	ENSMUSG00000024462	GABBR1	9.38674269818925	2.16865064838487	7.16285348335163	9.5501508779754
KCNH1	12.8023144059915	11.5362472156881	5.28540221886225	6.04e-05	protein_coding	ENSMUSG00000058248	KCNH1	7.46019611916573	1.89510897092964	3.18966557590197	4.93870806046532
MAP4K4	12.5277213442845	11.9621730311097	5.61470984411521	6.1e-05	protein_coding	ENSMUSG00000026074	MAP4K4	7.11426880755462	2.86260373570314	2.45808023821883	5.58075566303531
SV2B	12.9681267613563	11.0084286220706	5.6724253419715	6.6e-05	protein_coding	ENSMUSG00000053025	SV2B	10.2723650639373	0.850299244494569	8.83600787705812	11.9197421488321
ENC1	12.18982455888	10.7895336449704	6.02236781302845	6.61e-05	protein_coding	ENSMUSG00000041773	ENC1	8.69462989256175	0.596616857555249	5.96254981978683	4.84698999653769
EPN1	11.2854022188622	10.7548875021635	5.49185309632967	6.67e-05	protein_coding	ENSMUSG00000035203	EPN1	6.25036101121764	0.570463730787351	1.19067984309848	0.663925522385368
ULK1	12.3501104433479	11.6320864128352	5.35755200461808	6.74e-05	protein_coding	ENSMUSG00000029512	ULK1	7.06594525879852	2.1206690631111	2.37827533410354	4.14994693019557
NFIX	11.9311068330293	10.5622424242211	5.35755200461808	6.81e-05	protein_coding	ENSMUSG00000001911	NFIX	8.29920194753531	0.44952789166095	5.26755433929427	2.74008223730244
HIVEP3	13.3077700318907	12.7827934987334	5.16992500144231	7.08e-05	protein_coding	ENSMUSG00000028634	HIVEP3	8.5565014062037	6.20570525983432	5.80531678615993	11.8390732522574
MKL2	12.0227145730448	11.7944158663501	5.49185309632967	7.29e-05	protein_coding	ENSMUSG00000009569	MKL2	9.30866669261385	2.43618509304628	6.91150376268451	8.62319568191129
ARPP21	13.114230360191	11.468624042918	5.83289001416474	7.72e-05	protein_coding	ENSMUSG00000032503	ARPP21	9.17005886037906	1.74495619907703	6.52482289453273	10.1663618083671
ASH1L	13.4633966502804	13.1158564819151	6.39231742277876	7.76e-05	protein_coding	ENSMUSG00000028053	ASH1L	8.15391666980835	6.44124075490873	4.84055477804898	12.4592837688043
BZRAP1	13.0739741646668	12.515699838284	5.24792751344359	7.75e-05	protein_coding	ENSMUSG00000034156	BZRAP1	6.20403142126335	5.11851859850754	1.14618954981365	4.81946805998962
TTYH3	12.1639640914123	10.6211361132746	5.35755200461808	7.77e-05	protein_coding	ENSMUSG00000036565	TTYH3	8.02075422842569	0.485180473166536	4.48772554732536	2.22574235328452
GLUL	11.4419067045422	10.1318569606088	5.4594316186373	7.8e-05	protein_coding	ENSMUSG00000026473	GLUL	9.43483284679215	0.281028355971848	7.22712776957371	4.08512635412638
GCN1L1	13.3857276134184	13.0517187571781	5.83289001416474	7.9e-05	protein_coding	ENSMUSG00000041638	GCN1L1	5.14883620015203	6.70804372175858	0.253725430118741	2.40621885859028
GM608	13.6328816304061	12.7026056021102	5.95419631038687	7.98e-05	protein_coding	ENSMUSG00000068284	GM608	7.59110122982488	5.9346061191777	3.48115880121625	9.63914720118606
DUSP8	11.3286749273279	10.9600019320681	5.20945336562895	7.97e-05	protein_coding	ENSMUSG00000037887	DUSP8	7.34711223211946	0.782933825297658	2.95845402340327	2.19353478124387
GBF1	12.9888621727834	12.4828079567267	5.52356195605701	8.2e-05	protein_coding	ENSMUSG00000025224	GBF1	6.83447409013142	4.98549658296934	1.93700811907606	6.82984283926739
PTK2B	12.1655351413779	11.604553229079	5.24792751344359	8.77e-05	protein_coding	ENSMUSG00000059456	PTK2B	7.6589692229144	2.04866532783413	3.65993031660254	5.78097144744449
NRXN1	13.9496443565857	12.2851131885015	6.08746284125034	9.02e-05	protein_coding	ENSMUSG00000024109	NRXN1	10.9594561076503	4.12712758815521	10.5437391152783	10.2171782691233
CELSR3	13.4956052311908	13.2745237550067	5.39231742277876	9.07e-05	protein_coding	ENSMUSG00000023473	CELSR3	5.53674995912971	6.42420430149881	0.481724845770111	4.21987533144716
SPARCL1	11.4130989849153	10.9314762338868	5.52356195605701	9.12e-05	protein_coding	ENSMUSG00000029309	SPARCL1	10.511131979784	0.740193989530052	9.61243376711391	12.584172278668
SLC4A3	12.2567983860794	11.8470573460913	5.39231742277876	9.13e-05	protein_coding	ENSMUSG00000006576	SLC4A3	6.47099120587856	2.56620832723507	1.43341723183327	3.30329757387701
RUSC1	11.9340593949008	11.5947911180893	5.35755200461808	9.22e-05	protein_coding	ENSMUSG00000041263	RUSC1	7.175639291804	2.02217925946173	2.59332826675146	4.34947444480936
AKAP9	13.8982234712156	13.4816733164473	5.61470984411521	9.39e-05	protein_coding	ENSMUSG00000040407	AKAP9	6.87224745543008	6.67392922984187	2.00321038189792	7.11343778415043
ABCA3	12.9886846867722	12.3583764803282	5.24792751344359	9.72e-05	protein_coding	ENSMUSG00000024130	ABCA3	7.39583361139934	4.45687324911076	3.07090209474382	8.33245791967808
NCOA1	12.5543490220634	12.1337844091799	5.90689059560852	9.92e-05	protein_coding	ENSMUSG00000020647	NCOA1	7.71285431654218	3.43458992937367	3.78073875929078	8.15082806717102
MYO16	12.6488069497258	12.4918530963297	5.35755200461808	9.94e-05	protein_coding	ENSMUSG00000039057	MYO16	5.7818307693382	5.03547814396055	0.696272172056419	3.639496879506
SLC8A2	12.0481462542196	11.4335854411505	5.12928301694497	0.000102	protein_coding	ENSMUSG00000030376	SLC8A2	7.57877024436658	1.67044940174637	3.45207259498554	4.76855361997228
HIPK2	12.257977058564	11.8117760553267	5.64385618977472	0.000104	protein_coding	ENSMUSG00000061436	HIPK2	8.34749820382712	2.49009005620545	5.40841415678838	9.1739495504243
FRMPD4	13.1116247470373	11.943613701614	6.35755200461808	0.000111	protein_coding	ENSMUSG00000049176	FRMPD4	7.7088316623022	2.78250835666914	3.74564593896107	7.29383121628412
RC3H2	13.1300878677557	11.7992816215219	5.61470984411521	0.000111	protein_coding	ENSMUSG00000075376	RC3H2	7.60014899667404	2.43618509304628	3.51031561366849	6.35374444338566
PRICKLE2	11.8225708309502	11.4019461239765	5.35755200461808	0.000115	protein_coding	ENSMUSG00000030020	PRICKLE2	8.02923736616497	1.59603453667486	4.52365240245728	5.98147545310673
AP2B1	12.9619922309289	11.5304063370991	5.6724253419715	0.000116	protein_coding	ENSMUSG00000035152	AP2B1	8.05103619596968	1.87165376184875	4.56006291184395	6.7895086128439
SLC1A2	11.5636729598275	10.7862696276485	6.10852445677817	0.000116	protein_coding	ENSMUSG00000005089	SLC1A2	13.5609400485898	0.594258025869621	9.62941722908279	6.71103056735289
N28178	12.7185328760692	10.2324209271761	5.52356195605701	0.000118	protein_coding	ENSMUSG00000036062	N28178	8.47555978724835	0.312427586282902	5.69783170808532	2.26812956290647
SPAG9	13.7159619902551	12.062720767165	6.02236781302845	0.00012	protein_coding	ENSMUSG00000020859	SPAG9	8.42484617147715	3.20222666016454	5.59306808571504	9.9244799166283
DIP2B	12.3409627642517	12.2327207079649	5.39231742277876	0.00012	protein_coding	ENSMUSG00000023026	DIP2B	7.85250894200762	3.86363579533216	4.07692537018948	9.27478130722384
CUX2	12.4080643199147	12.0637321201969	5.28540221886225	0.00012	protein_coding	ENSMUSG00000042589	CUX2	6.86272790049615	3.18311253266374	1.98084367568136	5.1348254923359
WDR6	11.9985904297453	11.7219536128014	5.32192809488736	0.000121	protein_coding	ENSMUSG00000066357	WDR6	5.29631234614139	2.30830404592771	0.327231470628749	0.797710726378477
UBQLN2	11.7000061508829	10.9046346216682	5	0.000121	protein_coding	ENSMUSG00000050148	UBQLN2	7.8293828367388	0.710872571755587	4.04608021716978	2.87776579427965
ZER1	12.5569849575945	11.2378074737231	5.39231742277876	0.000121	protein_coding	ENSMUSG00000039686	ZER1	6.89272434174605	1.23506134871139	2.03183304190167	2.38450082222476
TRO	12.7095146607067	12.6348110501717	5.64385618977472	0.000128	protein_coding	ENSMUSG00000025272	TRO	7.11967215192619	5.64232572146091	2.48493317941984	8.62625932833612
ATG2B	13.5401280385821	12.606173844717	5.20945336562895	0.000129	protein_coding	ENSMUSG00000041341	ATG2B	6.04025555886028	5.46671004086279	0.9602951345683	4.71476160977527
RAPGEF1	12.6318591272828	11.8807314351417	5.6724253419715	0.00013	protein_coding	ENSMUSG00000039844	RAPGEF1	7.31291199338323	2.64938845988444	2.87485825962463	5.82009340435149
TRIP12	13.4893462407191	12.5693809595223	6	0.000132	protein_coding	ENSMUSG00000026219	TRIP12	7.61129188921463	5.35681877503836	3.54004200337265	9.56523709968194
ZFP462	13.3575520046181	12.8703647195834	5.32192809488736	0.000134	protein_coding	ENSMUSG00000060206	ZFP462	6.17739314150963	6.48129042249539	1.108535062843	5.68785346522797
STRN4	11.6050164479114	11.1567151442247	5.64385618977472	0.000135	protein_coding	ENSMUSG00000030374	STRN4	6.94677573031301	1.08371576897268	2.12544649356617	2.20164695993193
PUM2	12.0798180852124	11.6443069615456	6.24792751344359	0.000139	protein_coding	ENSMUSG00000020594	PUM2	7.66356677916781	2.14488537108276	3.65993031660254	5.98096551476717
AFF4	13.6854058347861	11.8293263358417	6.6724253419715	0.000148	protein_coding	ENSMUSG00000049470	AFF4	7.84657660321356	2.50701810983272	4.07692537018948	7.30788276474679
ZC3H7B	12.9038818457362	11.5401280385821	5.58496250072116	0.000148	protein_coding	ENSMUSG00000022390	ZC3H7B	6.90536178430013	1.89984795015574	2.05478262076876	3.46092378951453
UBE3C	13.1441802390589	11.6781599575428	5.88264304936184	0.000151	protein_coding	ENSMUSG00000039000	UBE3C	5.83717756557876	2.21741437013146	0.746098155322771	1.60807938203094
RALGDS	11.9050108623903	11.4210128557792	5.35755200461808	0.000152	protein_coding	ENSMUSG00000026821	RALGDS	6.31891651037204	1.64099527313557	1.26910259275282	1.90237262132222
PINK1	11.2082343583398	10.7673568541257	5.70043971814109	0.000154	protein_coding	ENSMUSG00000028756	PINK1	7.71364447846616	0.577333675416306	3.78073875929078	2.06927084537673
GPRIN1	12.0157634873699	11.4506957715729	5.08746284125034	0.000155	protein_coding	ENSMUSG00000069227	GPRIN1	5.35920540758197	1.69966696182005	0.363689570659788	0.614516356610476
ULK2	12.3652288492515	11.604553229079	6.06608919045777	0.000158	protein_coding	ENSMUSG00000004798	ULK2	7.46175933240199	2.04866532783413	3.21390015432575	5.16556773042181
DIP2C	13.0073777333213	12.2535520626375	5.78135971352466	0.00016	protein_coding	ENSMUSG00000048264	DIP2C	6.86878763823585	3.96438438971494	2.00321038189792	5.89441226353509
SYNGR1	12.1244444600086	9.64024493622235	5	0.000164	protein_coding	ENSMUSG00000022415	SYNGR1	8.68821135864546	0.145200069010121	5.98862369705601	2.10986489949151
DAPK1	12.5631962722167	12.1195896207411	5.35755200461808	0.000164	protein_coding	ENSMUSG00000021559	DAPK1	6.05596162002496	3.40311944254869	0.984206267145677	2.98251478380745
LMTK3	12.2926092227643	12.0617087046606	5.08746284125034	0.000164	protein_coding	ENSMUSG00000062044	LMTK3	5.77987250942236	3.20222666016454	0.696272172056419	2.26912523196792
RPRD2	13.6630020880849	12.1440208692669	5.20945336562895	0.000166	protein_coding	ENSMUSG00000028106	RPRD2	6.69495828487011	3.48448977366242	1.71813764447292	4.82641157453407
SNAP25	11.0491678723722	9.27844945822048	6.3037807481771	0.00017	protein_coding	ENSMUSG00000027273	SNAP25	13.60526748791	0.0996180557840728	9.56086810259099	6.39277298756007
LRRC7	12.5308939811939	12.1761731491075	6.3037807481771	0.00017	protein_coding	ENSMUSG00000028176	LRRC7	8.65724796277774	3.62154480862589	5.91144048360494	10.6692203881236
EP300	13.4235098917728	12.8403845507117	5.85798099512757	0.000172	protein_coding	ENSMUSG00000055024	EP300	7.49596276323945	6.3732522775843	3.2757673259195	10.5498479317835
APBA1	12.7919768208987	11.3043513216632	5.70043971814109	0.000172	protein_coding	ENSMUSG00000024897	APBA1	7.50046829613205	1.37429517330078	3.30124340986588	4.08695427423156
CADPS	12.819580375155	12.1179677037171	5.55458885167764	0.000173	protein_coding	ENSMUSG00000054423	CADPS	8.38970863999404	3.40311944254869	5.50506656550336	10.0103095744075
ZFHX2	13.1178054116824	12.914198242455	4.8073549220576	0.000175	protein_coding	ENSMUSG00000040721	ZFHX2	6.82019894647906	6.47239842575104	1.91556700493717	8.54196929385964
SIPA1L3	13.158294103604	12.3960695576399	5.39231742277876	0.000176	protein_coding	ENSMUSG00000030583	SIPA1L3	6.75997240971689	4.60504308080097	1.81305781839601	6.1463689689291
HDAC5	12.1279943209764	11.7694246415528	4.85798099512757	0.000177	protein_coding	ENSMUSG00000008855	HDAC5	7.23369687969139	2.39393690861664	2.70905473384399	5.0604778422011
TSC2	12.6229669447905	12.4301911701917	5.70043971814109	0.000178	protein_coding	ENSMUSG00000002496	TSC2	6.77972520483779	4.75638581746444	1.85314676590472	6.37945638092717
CKB	10.4532706340106	10.1623913287569	5.08746284125034	0.00018	protein_coding	ENSMUSG00000001270	CKB	9.31722372570123	0.291330783075159	6.95245803824938	3.79810148412709
SLC4A4	12.9121408562957	11.7291958591321	5.61470984411521	0.000182	protein_coding	ENSMUSG00000060961	SLC4A4	8.47279280043561	2.3036265578327	5.64625416422794	9.04429294090029
CKAP5	12.8663130157022	12.5764843467969	6.06608919045777	0.000188	protein_coding	ENSMUSG00000040549	CKAP5	7.53847256777158	5.33155124370349	3.36290340308821	9.42398488118151
NCKAP1	11.7334390828994	11.7334390828994	6.76818432477693	0.00019	protein_coding	ENSMUSG00000027002	NCKAP1	9.27738785616947	2.33268379750599	6.793068520733	9.03390939908644
AP3D1	12.2076244682268	11.813781191217	5.32192809488736	0.00019	protein_coding	ENSMUSG00000020198	AP3D1	7.46432834606329	2.49009005620545	3.21390015432575	5.98569608959644
DSCAM	12.868822554775	12.5608104687279	5.32192809488736	0.000192	protein_coding	ENSMUSG00000050272	DSCAM	7.09443568865633	5.303175923416	2.4313271111473	8.0837868095657
TULP4	13.9414144709429	12.2781590314372	5.49185309632967	0.000204	protein_coding	ENSMUSG00000034377	TULP4	6.82455409656393	4.06818972704782	1.91556700493717	5.8063512723349
AMPH	12.4175888403826	11.0202855008446	5.20945336562895	0.000209	protein_coding	ENSMUSG00000021314	AMPH	7.52164467905405	0.863116464505537	3.33377768341643	2.7566404334521
DLGAP2	12.3742244261237	11.7004397181411	5.12928301694497	0.000209	protein_coding	ENSMUSG00000047495	DLGAP2	7.20985563384015	2.26364411422582	2.65405820604246	4.77255091739742
MTMR4	12.4870863402713	11.8029201985853	5.4594316186373	0.000214	protein_coding	ENSMUSG00000018401	MTMR4	6.06906789107191	2.46264794181461	0.998057190062836	2.29238008600617
PPP2R1A	11.1395513523988	10.7895336449704	5.32192809488736	0.000219	protein_coding	ENSMUSG00000007564	PPP2R1A	8.6431714384701	0.596616857555249	5.89383823877371	4.64408757256312
HIVEP1	13.095561855131	12.977816540594	5.52356195605701	0.000223	protein_coding	ENSMUSG00000021366	HIVEP1	7.38807820927395	6.61538852449789	3.04265614144454	11.6729971662998
LPHN3	13.3739526553702	12.2732128098543	5.35755200461808	0.00023	protein_coding	ENSMUSG00000037605	LPHN3	8.17164553422393	4.08093043034631	4.94672507120955	10.5410802095662
KIFC2	11.7176764230664	11.2161395564251	5.55458885167764	0.000233	protein_coding	ENSMUSG00000004187	KIFC2	8.60461471278775	1.19806594796236	5.83889395230066	6.74529804335338
TSHZ1	12.5053153561362	11.668441828053	4.95419631038687	0.000236	protein_coding	ENSMUSG00000046982	TSHZ1	4.99763066511579	2.19321377776082	0.197514489615397	0.47372025689694
ELMO2	12.519390541348	11.3630396302565	4.95419631038687	0.000245	protein_coding	ENSMUSG00000017670	ELMO2	6.81779793081371	1.5139854397672	1.91556700493717	2.65584846384749
KIF3C	12.7416776449459	11.2233984147116	5.4262647547021	0.000244	protein_coding	ENSMUSG00000020668	KIF3C	7.39548692749518	1.20713277610597	3.07090209474382	3.50411676500405
EP400	13.5915223465707	13.1750816748283	5.85798099512757	0.000256	protein_coding	ENSMUSG00000029505	EP400	6.68933619827181	6.48500334986315	1.71066502789856	6.17234670453921
SLC6A17	12.9592775057205	11.2197735508929	5.24792751344359	0.000257	protein_coding	ENSMUSG00000027894	SLC6A17	10.0677100482721	1.20713277610597	8.12676919780764	9.7744827535542
PCNXL2	12.9240701855853	12.6704349599024	5.61470984411521	0.00026	protein_coding	ENSMUSG00000060212	PCNXL2	6.76517276295741	5.74404141445665	1.82609845296312	7.50182727945588
PGM2L1	13.0744760007345	10.8657332708518	5.61470984411521	0.000267	protein_coding	ENSMUSG00000030729	PGM2L1	9.22441051232202	0.664228584577093	6.64929826829472	8.22899899014692
MGAT5B	12.1299269335104	11.3100446796475	4.90689059560852	0.000267	protein_coding	ENSMUSG00000043857	MGAT5B	5.81387327637949	1.39580480966094	0.720940025586602	0.941727420396129
ANKRD17	13.3623548174839	12.951284714967	5.90689059560852	0.000269	protein_coding	ENSMUSG00000055204	ANKRD17	8.09143284708886	6.61670876141048	4.64740735154151	10.9421491415638
NCOA6	12.9437968195988	12.6036263449862	5.52356195605701	0.00027	protein_coding	ENSMUSG00000038369	NCOA6	7.92687137998142	5.49773378571386	4.26806566128812	9.87739128191432
BMPR2	11.7760217152528	11.6059424396254	5.39231742277876	0.000271	protein_coding	ENSMUSG00000067336	BMPR2	8.01632657258799	2.04866532783413	4.48772554732536	7.07525791611111
CALM1	11.9661449133456	8.81378119121704	6.14974711950468	0.000276	protein_coding	ENSMUSG00000001175	CALM1	11.7247987607921	0.165102401730292	13.2487757887753	6.77069074732854
PTPRJ	12.9938229367459	11.9762060901486	5.39231742277876	0.000282	protein_coding	ENSMUSG00000025314	PTPRJ	7.43789006595473	2.88540903796454	3.15635342377849	6.6281821709629
CDK5R1	12.0133226734254	9.85174904141606	5.49185309632967	0.000281	protein_coding	ENSMUSG00000048895	CDK5R1	7.34726599976711	0.197017404568997	2.95845402340327	0.51427743981973
CDKL5	11.7561392983729	11.5018371849023	5.64385618977472	0.000294	protein_coding	ENSMUSG00000031292	CDKL5	7.72444049556528	1.81977323614931	3.81116921161263	5.47532957206417
STXBP5	13.5921065992175	11.8340759534349	5.4262647547021	3e-04	protein_coding	ENSMUSG00000019790	STXBP5	7.52677497914009	2.50701810983272	3.36019868786121	6.27779337489445
MAP3K12	12.4173251176799	11.3810021095509	5	0.000301	protein_coding	ENSMUSG00000023050	MAP3K12	6.13815519503295	1.54389305631915	1.06721762975298	1.54296384698646
ZFP704	13.7569732261654	10.7321674256634	5.24792751344359	0.000302	protein_coding	ENSMUSG00000040209	ZFP704	6.57991660026022	0.552978491502123	1.57214161213568	0.776903080478297
TCF4	13.1063993603051	11.0940776856719	5.52356195605701	0.000304	protein_coding	ENSMUSG00000053477	TCF4	8.87748892742937	0.978061187192142	6.17877366929471	7.17782779236532
KCND2	12.1503819688178	10.8864586957037	5.32192809488736	0.000308	protein_coding	ENSMUSG00000060882	KCND2	7.61287323882982	0.690444934827371	3.54004200337265	2.34634076166949
SGSM2	12.6633357234784	11.580729651599	5.24792751344359	0.000309	protein_coding	ENSMUSG00000038351	SGSM2	6.03006861381434	1.99826027597658	0.956534560385138	1.76314434205045
UHRF1BP1L	12.8839796738087	12.1548181090521	5.52356195605701	0.000313	protein_coding	ENSMUSG00000019951	UHRF1BP1L	7.81409243884719	3.51806728360076	3.98507582783697	8.58534186119868
ZFP106	13.3635872465246	12.4916026066961	6.08746284125034	0.000314	protein_coding	ENSMUSG00000027288	ZFP106	7.24270951022418	5.03547814396055	2.73657059112997	8.29924141126929
ALS2	12.6889059306127	12.3390148682501	5.4594316186373	0.000316	protein_coding	ENSMUSG00000026024	ALS2	4.54748692183501	4.34007456209734	0.116993815764305	1.18753751549993
WDR13	12.0154150523867	10.5783726913608	5.12928301694497	0.000319	protein_coding	ENSMUSG00000031166	WDR13	6.99913968518472	0.458691239500971	2.22369790740834	0.855357778163189
CALM3	11.1085244567782	8.81378119121704	5.75488750216347	0.000319	protein_coding	ENSMUSG00000019370	CALM3	8.97248874587984	0.165102401730292	6.2510260674925	2.39196303706238
ATP5A1	11.2473341780287	10.6987046667703	5.4594316186373	0.00032	protein_coding	ENSMUSG00000025428	ATP5A1	9.57280549924778	0.530608327177009	7.59695825118059	8.07118430971249
NRXN3	13.5280877740475	12.2880008897076	5.28540221886225	0.000325	protein_coding	ENSMUSG00000066392	NRXN3	9.28289864185258	4.12712758815521	6.83168694966231	11.7569976485909
PUM1	12.471675214392	11.8133803869247	4.8073549220576	0.000326	protein_coding	ENSMUSG00000028580	PUM1	6.72564242548708	2.49009005620545	1.76708555511739	3.80610987888504
CPE	11.0313565962557	10.4828079567267	5.4262647547021	0.000355	protein_coding	ENSMUSG00000037852	CPE	11.4473963477562	0.413134531353863	12.4415690001709	9.20909054082923
JPH3	11.99116750614	11.1260591160707	4.75488750216347	0.00036	protein_coding	ENSMUSG00000025318	JPH3	6.9550875737665	1.03273371988136	2.1495868971676	2.13544554503814
EHMT2	12.0337671148464	11.940313597146	5	0.000368	protein_coding	ENSMUSG00000013787	EHMT2	6.09768942897235	2.80025483170603	1.02575154957369	2.65614006257917
R3HDM2	12.1049263038078	11.6142497276894	5.4594316186373	0.000368	protein_coding	ENSMUSG00000025404	R3HDM2	8.61997227489311	2.07257092540043	5.90142043575933	8.48610003606542
ADNP	12.5050671932319	11.7000061508829	5.64385618977472	0.000368	protein_coding	ENSMUSG00000051149	ADNP	7.43472706882708	2.26364411422582	3.15635342377849	5.42095380090294
HCN2	11.6416002158344	11.3398500028846	5.35755200461808	0.00039	protein_coding	ENSMUSG00000020331	HCN2	4.25867704354429	1.46164346244404	0.0904128111715995	0.209153656921597
DTX1	11.9679467058127	10.8795832496128	4.90689059560852	0.00041	protein_coding	ENSMUSG00000029603	DTX1	5.41123075108319	0.683367499558392	0.395247135552264	0.207647866505253
KCNH3	12.3974072443754	11.6860627498954	5.39231742277876	0.00041	protein_coding	ENSMUSG00000037579	KCNH3	6.71139511901821	2.21587159633346	1.74800788894683	3.3697395041903
CIT	13.0608647765635	12.6336764098923	5.32192809488736	0.000422	protein_coding	ENSMUSG00000029516	CIT	8.06133132574888	5.64232572146091	4.59698721174876	10.0531702536443
PJA2	12.6932691428932	11.0734721539765	5.55458885167764	0.000426	protein_coding	ENSMUSG00000024083	PJA2	8.61882757367447	0.949649954827386	5.85761828293654	6.40178332731607
USP22	12.0637321201969	10.6238814900135	5.24792751344359	0.000432	protein_coding	ENSMUSG00000042506	USP22	8.12426733227418	0.485180473166536	4.7883673976226	2.42198190754933
LRRN2	11.6873756834375	11.0986900966736	5.4594316186373	0.000453	protein_coding	ENSMUSG00000026443	LRRN2	7.73559414304319	0.987928993042624	3.80510357680434	3.62030345121807
PLP1	11.3123157466901	9.70390357344466	6.65821148275179	0.000465	protein_coding	ENSMUSG00000031425	PLP1	12.0584246207682	0.160146817985194	13.2076547068873	7.80001148140137
PPP3CA	11.1324997296285	10.612868497291	5.49185309632967	0.000467	protein_coding	ENSMUSG00000028161	PPP3CA	9.96497525569095	0.480169711911643	7.8592839220986	7.58228889448056
ZEB2	13.7405186421119	12.1658491461764	5.70043971814109	0.000474	protein_coding	ENSMUSG00000026872	ZEB2	8.59746705879237	3.56941752865061	5.8643786847469	10.4678682395818
AGRN	12.995943767765	12.6006098524467	5	0.000484	protein_coding	ENSMUSG00000041936	AGRN	6.57022766723274	5.49773378571386	1.5559325722974	6.24722373231795
GPR158	12.9908130791536	11.8165837077876	5.55458885167764	0.000486	protein_coding	ENSMUSG00000045967	GPR158	8.86062128279438	2.49009005620545	6.16392097835404	8.55931735560435
LLGL1	12.0610336016811	11.6406968375701	5	0.000486	protein_coding	ENSMUSG00000020536	LLGL1	5.31448007427454	2.12145697803206	0.335350574914746	0.755736890934983
CHD8	13.0080784108683	12.9287034191934	5.55458885167764	0.000504	protein_coding	ENSMUSG00000053754	CHD8	5.99799519338762	6.60501111348733	0.915205813895879	5.21912311798695
HEATR5B	12.9448950396779	12.6261653199045	5.20945336562895	0.000504	protein_coding	ENSMUSG00000039414	HEATR5B	6.17881450209837	5.58211255746802	1.1187477007687	5.06526462722688
ATP1A1	11.8328900141647	11.5849625007212	4.90689059560852	0.000512	protein_coding	ENSMUSG00000033161	ATP1A1	10.8101842918982	1.99826027597658	10.2326717215426	10.1154218406577
MAZ	11.3826240265749	10.7082217300384	4.85798099512757	0.000513	protein_coding	ENSMUSG00000030678	MAZ	6.03675344174658	0.534524474980211	0.956534560385138	0.488916142892207
IQSEC3	13.7306824074768	11.8105716347411	4.95419631038687	0.000529	protein_coding	ENSMUSG00000040797	IQSEC3	8.32398350011999	2.45225514373628	5.33943442057842	9.0818142690175
SHANK2	12.7815646272443	12.1373113907009	5.75488750216347	0.00054	protein_coding	ENSMUSG00000037541	SHANK2	10.2624267193325	3.43458992937367	8.7773464876625	13.9388557098719
PACS1	12.2270141936491	11.496853777388	4.58496250072116	0.000572	protein_coding	ENSMUSG00000024855	PACS1	7.25526145752787	1.8139782442269	2.76413246103569	4.26738890133947
ALDOC	10.769011321097	10.0927571409199	4.90689059560852	0.000575	protein_coding	ENSMUSG00000017390	ALDOC	9.69197612463238	0.2665425827251	7.68578148942728	4.5063541584205
CRMP1	11.7125270004398	11.0361736125535	5.04439411935845	0.000574	protein_coding	ENSMUSG00000029121	CRMP1	7.3992095539609	0.889260631800766	3.07090209474382	2.59553863938877
SPRN	11.6238814900135	8.79441586635011	5.04439411935845	0.000589	protein_coding	ENSMUSG00000045733	SPRN	7.86610744106247	0.171027041510112	4.09404491470596	0.473483752844096
TMOD2	13.4806639976193	10.3387363825739	5.52356195605701	0.00059	protein_coding	ENSMUSG00000032186	TMOD2	9.81493092620135	0.349641358888277	7.68890820616637	5.90137037491022
PPP1R9B	12.2246046815385	11.3179778224071	5.24792751344359	0.000615	protein_coding	ENSMUSG00000038976	PPP1R9B	8.72371641373137	1.41755936941886	5.99539116280633	7.30823450616713
TMEM151A	11.9458095849008	10.4584066132365	4.85798099512757	0.000615	protein_coding	ENSMUSG00000061451	TMEM151A	8.08774715278352	0.401844437024709	4.672288258799	2.13581043499418
ANK1	13.1859594356313	12.5743570005659	4.8073549220576	0.000621	protein_coding	ENSMUSG00000031543	ANK1	5.55710729715022	5.33155124370349	0.500964186263697	3.28957464151184
PDZD8	12.7887183326905	11.7498694273968	5.28540221886225	0.000629	protein_coding	ENSMUSG00000074746	PDZD8	7.62481402420054	2.35151475342871	3.56986964500243	6.25789670893808
WWC1	11.6947931549999	11.6947931549999	4.75488750216347	0.000629	protein_coding	ENSMUSG00000018849	WWC1	6.84987671062629	2.23710325639327	1.95876814444044	3.7502567601017
CAND1	13.0029907718406	11.8505775472056	5.4262647547021	0.00063	protein_coding	ENSMUSG00000020114	CAND1	6.9925220553986	2.55302724598652	2.22369790740834	4.70261683995735
APP	11.7082217300384	11.1755495506362	5.32192809488736	0.000631	protein_coding	ENSMUSG00000022892	APP	11.0537958431518	1.11692640138535	10.7390677386551	13.31246220971
FAT4	14.0670141297551	13.8691118362733	5.85798099512757	0.00064	protein_coding	ENSMUSG00000046743	FAT4	5.73712955731664	7.64163633618578	0.651472801750745	4.49751647872435
AP1B1	12.1023038172126	11.4828079567267	4.85798099512757	0.000658	protein_coding	ENSMUSG00000009090	AP1B1	6.56409086668079	1.77386184591349	1.53992848447639	2.50184002126097
ZFP365	12.3247431104944	10.4665863377192	5.75488750216347	0.000668	protein_coding	ENSMUSG00000037855	ZFP365	9.67104319490949	0.40554872543903	7.66305166067679	5.98790629448399
EGR1	11.5849625007212	10.6456584324087	4.8073549220576	0.000676	protein_coding	ENSMUSG00000038418	EGR1	9.27483310105005	0.49906380463377	6.793068520733	6.4151147627205
BRD4	12.6937047392253	12.0420013062791	5.08746284125034	0.000685	protein_coding	ENSMUSG00000024002	BRD4	7.48405567348623	3.11008665693109	3.24693883453688	7.07083265095592
RC3H1	13.4266578774733	11.728345714711	5.08746284125034	0.000705	protein_coding	ENSMUSG00000040423	RC3H1	6.68606686365263	2.3036265578327	1.71066502789856	3.45716246006624
NDRG2	10.9729797860663	10.1241213118292	5.8073549220576	0.000706	protein_coding	ENSMUSG00000004558	NDRG2	9.84896849009394	0.276829693115541	7.78029321752259	5.15497482818707
GRIN1	13.1289609508557	11.5693809595223	4.64385618977472	0.000739	protein_coding	ENSMUSG00000026959	GRIN1	9.97529557820433	1.97086051982858	7.8592839220986	7.76530290175616
CABIN1	13.1363503414542	12.7058483435089	5.16992500144231	0.000744	protein_coding	ENSMUSG00000020196	CABIN1	6.14285502249696	5.88165452926184	1.07741454181049	5.16506230530883
PPM1E	12.6245670186749	11.1357092861044	4.75488750216347	0.000764	protein_coding	ENSMUSG00000046442	PPM1E	8.19753578315256	1.042519419654	4.95897694868022	5.5029872272627
ADARB1	12.9474543067672	11.102631888855	4.75488750216347	0.000764	protein_coding	ENSMUSG00000020262	ADARB1	7.40716050975312	0.987928993042624	3.07630141308785	2.92018703867222
TSPAN7	12.7952279660287	9.57364718749332	5.16992500144231	0.000792	protein_coding	ENSMUSG00000058254	TSPAN7	10.3613486603885	0.132792247331799	9.23273185865832	4.16634954520453
MED14	12.9179314442816	12.1449768240501	5.12928301694497	0.00081	protein_coding	ENSMUSG00000064127	MED14	7.6657781089066	3.48448977366242	3.65705832229489	8.00215324552899
BRSK2	12.1851851668203	11.1786648510065	5	0.000823	protein_coding	ENSMUSG00000053046	BRSK2	7.10544183520183	1.12635606614614	2.45808023821883	2.65639544246987
WASF1	11.2928967554092	10.7142455176661	4.90689059560852	0.000828	protein_coding	ENSMUSG00000019831	WASF1	8.44356528955563	0.54054487176756	5.59360541998491	3.59093668783994
EEF1A2	10.9985904297453	10.4429434958487	5.08746284125034	0.000829	protein_coding	ENSMUSG00000016349	EEF1A2	6.39185856188681	0.394361431381603	1.34792754754819	0.385377140746553
TRIM3	11.6325408765469	11.1260591160707	4.8073549220576	0.000831	protein_coding	ENSMUSG00000036989	TRIM3	5.75724075114966	1.03273371988136	0.672118150742636	0.603757369816365
DPP8	12.7442031511328	11.3874788658424	5.61470984411521	0.000838	protein_coding	ENSMUSG00000032393	DPP8	7.33573533935264	1.56629923554513	2.93052791295231	4.11829554943391
PLD3	11.1344263202209	10.5186531556734	4.70043971814109	0.00085	protein_coding	ENSMUSG00000003363	PLD3	10.4509806478228	0.429230019791002	9.57211100687052	8.49799638677471
NCOA2	13.7642496053672	12.217654833364	5.78135971352466	0.000854	protein_coding	ENSMUSG00000005886	NCOA2	7.43253069480711	3.82208027211084	3.1328081499122	7.6107798584871
CACNB3	11.769011321097	10.5478585060584	4.95419631038687	0.000858	protein_coding	ENSMUSG00000003352	CACNB3	7.55557319339776	0.445092668182116	3.42152671214666	1.4359231927988
KCNC3	12.3046365238073	11.1755495506362	4.85798099512757	0.000871	protein_coding	ENSMUSG00000062785	KCNC3	6.94377531366376	1.11692640138535	2.12544649356617	2.26833744319081
HK1	12.5053153561362	11.5636729598275	4.8073549220576	0.000872	protein_coding	ENSMUSG00000037012	HK1	7.54726720862416	1.95096939698036	3.39215328459233	5.23466082833391
ARHGEF11	12.5206186805563	12.2106713437856	5.28540221886225	0.000892	protein_coding	ENSMUSG00000041977	ARHGEF11	6.58781119873123	3.76685455595167	1.57214161213568	4.65609075415764
ZYG11B	13.5076707771344	11.1324997296285	5.90689059560852	0.000918	protein_coding	ENSMUSG00000034636	ZYG11B	8.50083434713797	1.042519419654	5.74507468973043	6.35435217142554
PTEN	13.4194335507054	10.3398500028846	5.75488750216347	0.00092	protein_coding	ENSMUSG00000013663	PTEN	8.03607271188192	0.349641358888277	4.52365240245728	1.93272164628302
BCL9L	12.5015884229324	12.1308922698066	4.58496250072116	0.000924	protein_coding	ENSMUSG00000063382	BCL9L	5.46377987397946	3.43458992937367	0.428972332769473	1.82405224817468
PCDH9	12.6050164479114	11.8595347863827	5.70043971814109	0.000929	protein_coding	ENSMUSG00000055421	PCDH9	8.09724938694991	2.58385813900404	4.710604815516	8.38229950589271
PLXNB1	13.0430272835945	12.6348110501717	4.90689059560852	0.000937	protein_coding	ENSMUSG00000053646	PLXNB1	5.73692150149481	5.64232572146091	0.651472801750745	3.91202450850963
TRIM2	13.3304967776387	11.3208005488816	5.4262647547021	0.000937	protein_coding	ENSMUSG00000027993	TRIM2	8.10029576329374	1.41755936941886	4.710604815516	5.85190934419021
PKD1	13.7905521378054	13.6530689765799	5	0.000942	protein_coding	ENSMUSG00000032855	PKD1	5.69237228218979	7.43764671217372	0.614118376590778	3.36226441476382
MFHAS1	12.6456584324087	11.6197614632984	4.90689059560852	0.000943	protein_coding	ENSMUSG00000070056	MFHAS1	5.30073496759925	2.07257092540043	0.327231470628749	0.740006289016722
SLITRK5	12.2309210881379	11.4888443464573	5.04439411935845	0.000971	protein_coding	ENSMUSG00000033214	SLITRK5	6.67906039045265	1.79078599270327	1.69999465996262	2.72572322423807
GRIK3	13.1101570189541	11.4304525516655	4.95419631038687	0.000983	protein_coding	ENSMUSG00000001985	GRIK3	7.80286662183159	1.66358633935287	3.99548845503531	5.37888371165718
SAMD4B	11.827739648807	11.0112272554233	4.64385618977472	0.00099	protein_coding	ENSMUSG00000037513	SAMD4B	6.99495229341605	0.850299244494569	2.22369790740834	1.76479829239705
HIPK3	11.9545598469998	11.8053408284164	5.04439411935845	0.000997	protein_coding	ENSMUSG00000027177	HIPK3	6.91970470029686	2.46264794181461	2.07804254659826	4.30840531992448
IPO5	12.4900987548842	11.7103759712045	5.08746284125034	0.00101	protein_coding	ENSMUSG00000030662	IPO5	6.62186559188858	2.26057093978811	1.62218376144396	3.23993072812866
BPTF	13.6425030287805	13.1864237975389	5.55458885167764	0.00102	protein_coding	ENSMUSG00000040481	BPTF	7.31607660024569	6.52377394308088	2.90266203329171	10.5385782995107
ATP1B1	11.2419831496943	9.8376279331714	5.49185309632967	0.00103	protein_coding	ENSMUSG00000026576	ATP1B1	11.6541040703264	0.191483671081693	13.1273578155704	9.7003713936046
NPAS2	12.0498485494506	11.2591547688668	4.75488750216347	0.00103	protein_coding	ENSMUSG00000026077	NPAS2	6.20179930728079	1.27436070162343	1.13598841496076	1.39972959493191
LARGE	12.7521715451624	11.1560830762887	5.7279204545632	0.00103	protein_coding	ENSMUSG00000004383	LARGE	7.7055767780647	1.08371576897268	3.74564593896107	3.77583188329598
ARID2	13.0285967770671	12.2635626398206	5.08746284125034	0.00103	protein_coding	ENSMUSG00000033237	ARID2	6.00037063780598	4.02252833798691	0.918991008971121	3.35696621072428
LRP3	12.0017600283272	11.237209960755	4.64385618977472	0.00103	protein_coding	ENSMUSG00000001802	LRP3	5.6018838401747	1.23506134871139	0.530873676375877	0.566007174925978
MON2	12.4790223469952	12.347898144596	4.95419631038687	0.00103	protein_coding	ENSMUSG00000034602	MON2	6.36428046991507	4.39872496184102	1.31042110698047	4.57804302482507
SEC16A	13.4144209817464	12.8205778826558	5.61470984411521	0.00104	protein_coding	ENSMUSG00000026924	SEC16A	6.44527806406687	6.2421663762039	1.40443701975158	6.40280886975844
NHSL1	13.3466522341057	12.3069161135225	5.04439411935845	0.00107	protein_coding	ENSMUSG00000039835	NHSL1	5.2900952693274	4.24535212975565	0.321353898274235	2.03338590619173
SPEN	13.9392118826664	13.4266578774733	5.52356195605701	0.00109	protein_coding	ENSMUSG00000040761	SPEN	6.78132496573878	6.42188530640933	1.85314676590472	6.39744177438334
TAOK1	13.5990992377115	11.5536292939164	5.35755200461808	0.00112	protein_coding	ENSMUSG00000017291	TAOK1	8.72602470824839	1.94269350236768	6.03816493138509	8.32669407665913
SLC12A5	12.556266543583	11.7090838125503	4.90689059560852	0.00112	protein_coding	ENSMUSG00000017740	SLC12A5	9.62476686388602	2.26057093978811	7.68150407321474	8.81815598907396
RERE	12.8692082505508	12.1987519651937	4.58496250072116	0.00112	protein_coding	ENSMUSG00000039852	RERE	6.98345879058701	3.71235427392809	2.19872223601009	6.08086747139948
PCDH7	13.1505406375055	11.8933015308606	5.20945336562895	0.00112	protein_coding	ENSMUSG00000029108	PCDH7	8.08388480353679	2.66846843783628	4.672288258799	8.42120896031382
ADRBK1	11.7944158663501	10.9344280406268	4.90689059560852	0.00112	protein_coding	ENSMUSG00000024858	ADRBK1	7.11475123216675	0.751368941164802	2.45808023821883	1.68281444183761
SORBS2	12.9842404252301	11.9461752407236	5.16992500144231	0.00113	protein_coding	ENSMUSG00000031626	SORBS2	8.9733882834636	2.78250835666914	6.2510260674925	8.63619936280693
NRGN	10.3365065598103	7.88874324889826	4.90689059560852	0.00114	protein_coding	ENSMUSG00000053310	NRGN	9.11383866720657	0.26378582786801	6.46467279474836	2.57697586200367
SOBP	12.2819300269554	11.3415188232452	5.08746284125034	0.00114	protein_coding	ENSMUSG00000038248	SOBP	6.47997635136971	1.46164346244404	1.44812634728047	1.9518276671365
AFF3	12.5531492755985	11.8482317010938	5	0.00116	protein_coding	ENSMUSG00000037138	AFF3	6.90556499296315	2.56620832723507	2.05478262076876	4.43757511886698
ATP6V0A1	12.1186166893515	11.3858624006415	4.85798099512757	0.00119	protein_coding	ENSMUSG00000019302	ATP6V0A1	9.59457745338893	1.56629923554513	7.64282745017295	8.96616175564126
PTPRG	13.3897657622786	12.116993677547	4.95419631038687	0.00124	protein_coding	ENSMUSG00000021745	PTPRG	7.53149511979571	3.40311944254869	3.36290340308821	7.43573704001746
RELN	14.2351167143963	13.3841091837366	4.95419631038687	0.00124	protein_coding	ENSMUSG00000042453	RELN	7.67625574209243	6.26865196545508	3.69001526275236	9.82951539987725
CHD6	14.164985468475	13.0068520017488	4.75488750216347	0.00125	protein_coding	ENSMUSG00000057133	CHD6	6.6201402193156	6.65388340142775	1.62218376144396	6.98554243587071
CTBP1	11.9236988832951	10.5381889320524	5	0.00127	protein_coding	ENSMUSG00000037373	CTBP1	6.09093041195368	0.437149534803263	1.01191147082464	0.357701789167899
VAMP2	11.0794847838268	8.45532722030456	5.28540221886225	0.00127	protein_coding	ENSMUSG00000020894	VAMP2	10.0703165276358	0.177851591812241	8.12676919780764	6.57805472597854
SLC22A17	12.1318569606088	10.7714894695006	4.52356195605701	0.00129	protein_coding	ENSMUSG00000022199	SLC22A17	9.33442974414417	0.582076338338703	6.99395406638989	8.11277086041263
SV2A	11.9355334129507	11.1221809012598	4.52356195605701	0.00129	protein_coding	ENSMUSG00000038486	SV2A	9.02938918956446	1.02727348699026	6.33626383293897	7.97578000938876
ARHGAP20	12.7966480414138	11.8368393597487	5.78135971352466	0.00129	protein_coding	ENSMUSG00000053199	ARHGAP20	7.91398623610921	2.53605443677053	4.23533611188156	7.60155319296747
ATF7IP	12.4519837772302	11.9708249013626	4.75488750216347	0.0013	protein_coding	ENSMUSG00000053935	ATF7IP	3.3254519510671	2.90415878305021	0.0120449331793771	0.16305426884603
DHX30	12.3437409184722	11.9162526988122	5.16992500144231	0.00131	protein_coding	ENSMUSG00000032480	DHX30	5.97128692976485	2.72390133830796	0.88784571204465	2.35217337832513
REV3L	13.6226238408115	13.1987519651937	5.6724253419715	0.00132	protein_coding	ENSMUSG00000019841	REV3L	6.67889186832247	6.40103197031667	1.69999465996262	5.9608726740017
SLC4A8	13.5256431491452	11.6750749203854	4.70043971814109	0.00133	protein_coding	ENSMUSG00000023032	SLC4A8	7.90896268221276	2.19223180188083	4.23533611188156	6.98408556477709
RAPGEF4	12.4744664641326	11.7120970510875	5.6724253419715	0.00135	protein_coding	ENSMUSG00000049044	RAPGEF4	8.03586264312815	2.28428416573203	4.52365240245728	7.64771296876703
IPO4	11.8360503550581	11.6657800283295	4.64385618977472	0.00136	protein_coding	ENSMUSG00000002319	IPO4	5.75845336759726	2.19321377776082	0.672118150742636	1.46926203058924
MBD5	13.0877943047879	12.3512153218556	5	0.00138	protein_coding	ENSMUSG00000036792	MBD5	7.18823097055869	4.38758591374133	2.62063694288213	7.48337864995933
ELFN2	12.3523193548468	11.2714630279044	4.58496250072116	0.0014	protein_coding	ENSMUSG00000043460	ELFN2	7.53862053917821	1.30318527777197	3.36290340308821	3.98590608385146
PHLDB1	12.5328429109613	12.1289609508557	4.39231742277876	0.0014	protein_coding	ENSMUSG00000048537	PHLDB1	5.58583379370793	3.45231527403525	0.520764592516877	2.06369543896795
PTPRD	13.3388756321316	12.1987519651937	5.52356195605701	0.00141	protein_coding	ENSMUSG00000028399	PTPRD	9.29460646796993	3.71235427392809	6.87121410192392	10.3259877543042
SLC12A6	13.2473341780287	11.8505775472056	5.08746284125034	0.00142	protein_coding	ENSMUSG00000027130	SLC12A6	7.50126389171905	2.55302724598652	3.30124340986588	6.26211971394827
NPTXR	12.272921326867	10.5333297323058	4.95419631038687	0.00148	protein_coding	ENSMUSG00000022421	NPTXR	10.3498990724085	0.437149534803263	9.17889449536466	7.94065039632328
PPARGC1A	11.5651020783603	11.2252074369435	4.75488750216347	0.00152	protein_coding	ENSMUSG00000029167	PPARGC1A	6.94098738224156	1.20713277610597	2.12544649356617	2.47013847576297
NR2F1	11.2467405984931	10.3026389237876	4.52356195605701	0.00152	protein_coding	ENSMUSG00000069171	NR2F1	5.24663234263129	0.338946945502635	0.300427883119176	0.0648471046558133
IRS2	11.9701058906122	11.9534689622288	4.64385618977472	0.00152	protein_coding	ENSMUSG00000038894	IRS2	5.44335306618626	2.82203389709086	0.418766849013465	1.33810269233444
ARHGEF2	12.8505775472056	11.7047682393626	5.04439411935845	0.00155	protein_coding	ENSMUSG00000028059	ARHGEF2	6.24955018263067	2.26057093978811	1.19067984309848	2.43352835091246
LPIN2	12.6456584324087	11.5053153561362	5.12928301694497	0.00156	protein_coding	ENSMUSG00000024052	LPIN2	6.05044779782927	1.81977323614931	0.970363000042281	1.65364542316858
UBAP2L	13.3449893446227	11.834866038362	5.28540221886225	0.00158	protein_coding	ENSMUSG00000042520	UBAP2L	8.04927778003094	2.53605443677053	4.56006291184395	8.10280641530587
RTN3	13.1764848472919	11.4993476328766	5.61470984411521	0.00159	protein_coding	ENSMUSG00000024758	RTN3	11.3975989400955	1.81977323614931	12.1767347917422	12.5821128280442
TMEM151B	12.2404932238768	10.7193888209421	4.39231742277876	0.0016	protein_coding	ENSMUSG00000096847	TMEM151B	6.21895824841676	0.544612733581835	1.15986712894409	0.614067571321486
TCF20	12.8437248062992	12.5464121951194	5.32192809488736	0.00161	protein_coding	ENSMUSG00000041852	TCF20	7.8106475198763	5.27267928409295	3.98507582783697	9.95332670411796
FBXO41	12.6799198785184	11.3564519702218	5.04439411935845	0.00161	protein_coding	ENSMUSG00000047013	FBXO41	6.6028841951901	1.49168996172913	1.58858137685308	2.20964190461986
TRPC4AP	12.2482240896685	11.2366122002158	4.70043971814109	0.00163	protein_coding	ENSMUSG00000038324	TRPC4AP	6.60811517192091	1.23506134871139	1.6052596096527	1.86623318341034
GPM6A	11.6497052654714	9.70908381255034	5.55458885167764	0.00163	protein_coding	ENSMUSG00000031517	GPM6A	12.0565074545964	0.158717187911873	13.2076547068873	7.78107590115217
PPP2R5B	11.403012023575	10.5449644327892	4.90689059560852	0.00165	protein_coding	ENSMUSG00000024777	PPP2R5B	5.46415059817163	0.4415046081619	0.428972332769473	0.131638146890363
QK	12.9307373375629	10.0980320829605	5.75488750216347	0.00167	protein_coding	ENSMUSG00000062078	QK	9.63272193142366	0.270799681592214	7.61822028329067	4.43575155682513
XPO7	13.9649725403771	11.6987046667703	4.8073549220576	0.00171	protein_coding	ENSMUSG00000022100	XPO7	6.07219079750411	2.23710325639327	0.998057190062836	2.11764449760228
TMEM132A	11.9307373375629	11.6031626795344	4.90689059560852	0.00174	protein_coding	ENSMUSG00000024736	TMEM132A	6.83564407971053	2.04627033742721	1.93700811907606	3.45006165967675
MBP	12.7138160802345	9.97297978606629	5.7279204545632	0.00174	protein_coding	ENSMUSG00000041607	MBP	12.2109022726168	0.228104834076806	13.3682258862083	9.98473411384319
SEZ6L2	11.6741922681457	11.4367115421372	4.58496250072116	0.00175	protein_coding	ENSMUSG00000030683	SEZ6L2	8.86393954187951	1.67044940174637	6.16392097835404	8.31528509571317
KCNT1	13.1451360882818	12.0101784040205	4.58496250072116	0.00176	protein_coding	ENSMUSG00000058740	KCNT1	6.68567160801239	2.99499345282151	1.71066502789856	4.41968606421143
CUX1	13.0445648828126	12.5063075811003	4.39231742277876	0.00181	protein_coding	ENSMUSG00000029705	CUX1	7.44027753085069	5.08565628925489	3.15635342377849	9.04465318980983
SPRED1	11.8780509127285	10.4918530963297	5.08746284125034	0.0019	protein_coding	ENSMUSG00000027351	SPRED1	7.56136803506916	0.41700831633279	3.42152671214666	1.38719400182651
NAT8L	12.6726463261246	9.81378119121704	5.12928301694497	0.00192	protein_coding	ENSMUSG00000048142	NAT8L	8.27018803564054	0.184673841835121	5.19307482493424	1.78851703876087
GPAM	12.1885888457073	11.2784494582205	4.90689059560852	0.00192	protein_coding	ENSMUSG00000024978	GPAM	4.31008680587018	1.32380737726311	0.0956480217822595	0.202779537233706
YWHAG	12.4008794362822	9.53915881110803	5.70043971814109	0.00194	protein_coding	ENSMUSG00000051391	YWHAG	10.0790693327057	0.127094147091731	8.04423332829177	3.71973750000565
MED16	11.9140113285413	11.286557761608	4.85798099512757	0.00196	protein_coding	ENSMUSG00000013833	MED16	5.75200228134143	1.3447897489762	0.663275711408158	0.836972355456121
NAV2	14.2258852358946	12.9248125036058	5.16992500144231	0.00196	protein_coding	ENSMUSG00000052512	NAV2	7.34535751711575	6.42515566417748	2.95845402340327	11.3710838469177
ARFGEF1	13.2977760628941	12.4787696194758	5.58496250072116	0.00202	protein_coding	ENSMUSG00000067851	ARFGEF1	7.15108756565435	5.00028735852232	2.53894430350282	7.89344577151619
TPPP	12.2966294742855	9.35974956032233	4.64385618977472	0.00207	protein_coding	ENSMUSG00000021573	TPPP	9.07946202292648	0.103774526490985	6.35418740897637	1.13184152424039
DICER1	13.6741922681457	12.4830599778717	4.75488750216347	0.00211	protein_coding	ENSMUSG00000041415	DICER1	5.74726656704052	4.98549658296934	0.660245595379428	3.50523740087608
JAK1	12.3715044120433	11.7573900093666	4.8073549220576	0.00211	protein_coding	ENSMUSG00000028530	JAK1	7.52644053941713	2.37620834641564	3.36019868786121	5.92913354253322
ATP6V1B2	12	10.6393407086522	5.04439411935845	0.00211	protein_coding	ENSMUSG00000006273	ATP6V1B2	9.05312358831896	0.493834821271145	6.31502035679935	5.50095773695449
NFIC	12.6220518194564	10.3890935219045	4.52356195605701	0.00213	protein_coding	ENSMUSG00000055053	NFIC	7.68203083036169	0.36964288863816	3.68651006777802	1.47678535950227
NLGN3	12.4653113088772	11.3094763538411	5.12928301694497	0.00215	protein_coding	ENSMUSG00000031302	NLGN3	8.77355801329083	1.39580480966094	6.05853829576623	7.41427465339076
MYO10	13.0932524868615	12.612177385881	5.16992500144231	0.00215	protein_coding	ENSMUSG00000022272	MYO10	5.82586675866949	5.55626627905779	0.733459388772477	4.13961214607069
CPLX2	12.2659080092311	8.66177809777199	5.4262647547021	0.00223	protein_coding	ENSMUSG00000025867	CPLX2	9.85963584037526	0.194365254113526	7.79084739755346	5.50667657275905
PHACTR1	13.0581608843987	11.1491119907069	5.7279204545632	0.00224	protein_coding	ENSMUSG00000054728	PHACTR1	8.95832688092251	1.07409508910511	6.23543736668212	7.72092803185396
SGIP1	12.5030803517529	11.3089078040639	4.95419631038687	0.00226	protein_coding	ENSMUSG00000028524	SGIP1	8.43509797193716	1.38765779214242	5.62057510555342	6.65171995254869
ARF3	11.7652860987237	9.09275714091985	5.61470984411521	0.00227	protein_coding	ENSMUSG00000051853	ARF3	10.9524186941714	0.103356163922795	10.5437391152783	3.00625390357077
EIF4G3	13.2205294822913	12.3171299263845	5.20945336562895	0.00228	protein_coding	ENSMUSG00000028760	EIF4G3	8.48144284761211	4.23340611792401	5.67135630096471	11.1918752044136
LHFPL4	12.2182604987973	9.53915881110803	4.8073549220576	0.00229	protein_coding	ENSMUSG00000042873	LHFPL4	7.46523177042077	0.127094147091731	3.21390015432575	0.34140627808799
CRTC1	12.4701504352744	10.8864586957037	4.58496250072116	0.0023	protein_coding	ENSMUSG00000003575	CRTC1	7.7444720228573	0.690444934827371	3.83481141449319	2.58186953273069
COBL	12.9123280126871	11.9950604670327	5.4262647547021	0.00231	protein_coding	ENSMUSG00000020173	COBL	7.0065089249803	2.97056233662103	2.2489174091514	5.34471467034538
GNAZ	11.3037807481771	10.0606959316876	4.32192809488736	0.00235	protein_coding	ENSMUSG00000040009	GNAZ	6.99165074768592	0.256310026261928	2.22369790740834	0.392977692271774
UBR5	13.4145531148271	13.0356582722941	6.14974711950468	0.00238	protein_coding	ENSMUSG00000037487	UBR5	6.92171653573051	6.61573857084984	2.09581950001522	8.48826709958922
CAMSAP1	12.9618114080872	12.2124963851939	4.90689059560852	0.00238	protein_coding	ENSMUSG00000026933	CAMSAP1	6.2704714361945	3.75193235778641	1.21447048936932	3.75846094405827
ZNFX1	12.9580088836569	12.496853777388	4.8073549220576	0.00246	protein_coding	ENSMUSG00000039501	ZNFX1	5.52449208919801	5.03547814396055	0.472319413529653	2.97593782124401
TRPM3	13.81987969983	12.5137275959524	5.4594316186373	0.00251	protein_coding	ENSMUSG00000052387	TRPM3	6.45624486638433	5.13631857650286	1.41885760756598	5.5188645272998
TNRC6B	14.3200248494984	12.4764930773416	5.12928301694497	0.00251	protein_coding	ENSMUSG00000047888	TNRC6B	7.65825720735711	5.00028735852232	3.65993031660254	9.8101689277464
FSCN1	11.3810021095509	10.5333297323058	4.24792751344359	0.00252	protein_coding	ENSMUSG00000029581	FSCN1	7.02727732127086	0.437149534803263	2.29439994292116	0.849233481315883
DLC1	12.7088683402117	11.794009645021	4.95419631038687	0.00252	protein_coding	ENSMUSG00000031523	DLC1	6.28973658692663	2.43618509304628	1.23169146368009	2.75733073899673
ADD1	12.0133226734254	11.2437690319619	4.85798099512757	0.00254	protein_coding	ENSMUSG00000029106	ADD1	7.95260927179163	1.24569635807962	4.33483649336947	4.96506739839575
D3BWG0562E	12.4742129371939	11.1680452682241	5.04439411935845	0.00256	protein_coding	ENSMUSG00000044667	D3BWG0562E	8.91340107574037	1.10009594550975	6.22380776898946	7.55189907485008
FYN	11.8474489039824	10.7895336449704	4.58496250072116	0.00256	protein_coding	ENSMUSG00000019843	FYN	6.48447292838753	0.596616857555249	1.44812634728047	0.820583567497683
PHYHIP	11.4455322190283	9.95564990752837	4.64385618977472	0.00257	protein_coding	ENSMUSG00000003469	PHYHIP	7.95608203980415	0.221949017470631	4.31587504362812	1.31692810159044
UBE2O	12.3420746679991	11.9169990490828	4.4594316186373	0.00257	protein_coding	ENSMUSG00000020802	UBE2O	6.54483388278699	2.72390133830796	1.52412368849866	3.70701664785802
KLHL22	12.3586512008929	11.0654161346765	4.70043971814109	0.00257	protein_coding	ENSMUSG00000022750	KLHL22	5.97780476652899	0.935798067772033	0.891629008947422	0.762066782740598
HDAC4	12.062720767165	11.664447284548	4.85798099512757	0.00262	protein_coding	ENSMUSG00000026313	HDAC4	6.02299448000025	2.16865064838487	0.942727999456055	1.94223387600278
DMWD	11.3492812288175	10.9314762338868	4.64385618977472	0.00265	protein_coding	ENSMUSG00000030410	DMWD	6.83354730653959	0.740193989530052	1.93700811907606	1.30054905325171
STK25	11.6679985356725	10.3230547603416	4.95419631038687	0.00266	protein_coding	ENSMUSG00000026277	STK25	7.41317973741197	0.344148295773469	3.09926107299405	1.01512983481525
TNKS	13.2232475604175	11.952377251968	5.28540221886225	0.0027	protein_coding	ENSMUSG00000031529	TNKS	5.97493392966125	2.82203389709086	0.891629008947422	2.42692349907777
C2CD2L	12.2494097852691	11.0881256921882	4.75488750216347	0.00272	protein_coding	ENSMUSG00000032120	C2CD2L	7.45876900232652	0.973588951825216	3.18966557590197	2.94715794247035
PLCH2	12.5677184578508	12.3834343018228	4.39231742277876	0.00276	protein_coding	ENSMUSG00000029055	PLCH2	5.07799795516065	4.54904634658504	0.223895652567911	2.02469601597966
PHF20	13.3401282737006	11.5835529304665	4.58496250072116	0.00278	protein_coding	ENSMUSG00000038116	PHF20	5.59922970436673	1.99826027597658	0.530873676375877	1.08557384157969
SNPH	12.2656150464845	10.6320864128352	5.04439411935845	0.00278	protein_coding	ENSMUSG00000027457	SNPH	8.45407336470186	0.490287607186335	5.6203447025736	3.35783211525328
SASH1	12.911017407797	11.8521393281872	5	0.0028	protein_coding	ENSMUSG00000015305	SASH1	6.26906332577105	2.55302724598652	1.21447048936932	2.83208754614945
CACNA1B	13.0096536922341	12.771283119641	5.32192809488736	0.00289	protein_coding	ENSMUSG00000004113	CACNA1B	7.95882575942655	6.14043934783157	4.31587504362812	9.80620887575489
CHN1	12.292321632802	10.6017707884077	5.08746284125034	0.00291	protein_coding	ENSMUSG00000056486	CHN1	9.85596346645285	0.471748222471245	7.71341962074824	7.31735908708153
ARNT2	12.6702136367386	11.062720767165	5.08746284125034	0.00294	protein_coding	ENSMUSG00000015709	ARNT2	8.42796119896677	0.925972030708178	5.56596614714443	5.91106331416611
EPHA4	12.970285676897	11.5338163894334	4.58496250072116	0.00299	protein_coding	ENSMUSG00000026235	EPHA4	8.86183723055107	1.89510897092964	6.16392097835404	8.71765937350447
UQCRC1	10.6934869574993	10.4948555844912	4.39231742277876	0.00308	protein_coding	ENSMUSG00000025651	UQCRC1	6.98173357070006	0.41700831633279	2.19872223601009	0.776485974706544
SLC6A1	12.8315051850853	11.078817949962	5.12928301694497	0.00308	protein_coding	ENSMUSG00000030310	SLC6A1	9.1458994979263	0.949649954827386	6.54341978737422	8.47333023572373
GAS7	12.8780509127285	10.3793783670713	5.4262647547021	0.00309	protein_coding	ENSMUSG00000033066	GAS7	9.13030093894676	0.366539364993614	6.44483533968473	3.72447944998292
TNS3	13.3917806060132	12.1250905393033	5.28540221886225	0.00314	protein_coding	ENSMUSG00000020422	TNS3	6.87674766942257	3.38526597424762	2.00321038189792	5.41423617092503
SPIRE1	12.4594316186373	11.2342186782385	4.70043971814109	0.00316	protein_coding	ENSMUSG00000024533	SPIRE1	7.80045397357677	1.22618429002557	3.95473872009655	4.38231105934918
SORT1	12.7427304765192	11.3314768218596	4.85798099512757	0.00316	protein_coding	ENSMUSG00000068747	SORT1	9.40069692047128	1.43951650645477	7.20503558931023	10.1301722506901
AKT3	12.2091487103557	10.4918530963297	5.58496250072116	0.00322	protein_coding	ENSMUSG00000019699	AKT3	7.75895329047173	0.41700831633279	3.86461061929778	1.66264070081827
HNRNPUL1	11.5830827675029	11.344850683943	4.58496250072116	0.00323	protein_coding	ENSMUSG00000040725	HNRNPUL1	6.35669980523723	1.46949327377901	1.31042110698047	1.76709023650581
PTCH1	12.8460779861726	12.0717975222842	4.52356195605701	0.00325	protein_coding	ENSMUSG00000021466	PTCH1	5.28991342567251	3.24903426577023	0.321353898274235	1.30026710156324
CPT1C	12.4265268484517	11.2957689344205	4.32192809488736	0.00328	protein_coding	ENSMUSG00000007783	CPT1C	6.30405816121977	1.36609312939849	1.25541304875019	1.59268455204263
CNP	11.5938579388582	10.3365065598103	4.24792751344359	0.00329	protein_coding	ENSMUSG00000006782	CNP	9.00515141130108	0.350923746473469	6.30036636777876	3.20317851501858
TRIM32	11.6266216523584	10.9425145053392	4.52356195605701	0.00347	protein_coding	ENSMUSG00000051675	TRIM32	8.02894288225876	0.759677669988002	4.52365240245728	3.77481516592569
NCAM1	13.3213644320394	11.7557221536423	5.4594316186373	0.00347	protein_coding	ENSMUSG00000039542	NCAM1	9.16686848413093	2.37620834641564	6.52482289453273	8.66861896625815
SEC14L1	12.7615512324445	11.1761731491075	5	0.00349	protein_coding	ENSMUSG00000020823	SEC14L1	7.30732084129445	1.11692640138535	2.87485825962463	3.09855791144448
DSCAML1	12.935349243034	12.6345841934937	4.24792751344359	0.00349	protein_coding	ENSMUSG00000032087	DSCAML1	5.81075197311954	5.64232572146091	0.720940025586602	4.13065149082943
SEPT4	12.5500252574658	10.1573469353628	4.64385618977472	0.00351	protein_coding	ENSMUSG00000020486	SEPT4	6.46042180220128	0.2892748829077	1.42415368685584	0.208182879569828
NTRK3	13.4101863207251	11.4742129371939	5.04439411935845	0.00353	protein_coding	ENSMUSG00000059146	NTRK3	6.70840373159319	1.76778762070585	1.73656356206954	2.77865767762467
NOMO1	12.010877723007	11.8317030992143	4.58496250072116	0.00354	protein_coding	ENSMUSG00000030835	NOMO1	7.06713606795974	2.50701810983272	2.37827533410354	4.84002445081582
SH3BP4	11.8427431807317	11.4963544885646	4.16992500144231	0.00355	protein_coding	ENSMUSG00000036206	SH3BP4	4.10843833208172	1.79672554713338	0.0723841150268563	0.192646234774253
CACNB1	11.270295326472	11.0272148851598	4.16992500144231	0.00361	protein_coding	ENSMUSG00000020882	CACNB1	6.32890209726605	0.876099350330383	1.28283124489866	1.09146457666324
PDE8B	12.3473445394315	11.495355392236	4.70043971814109	0.00364	protein_coding	ENSMUSG00000021684	PDE8B	6.35338288537154	1.79672554713338	1.29660737148735	2.13408316165774
PDE4B	12.9844184588011	11.2258099406235	4.4594316186373	0.00371	protein_coding	ENSMUSG00000028525	PDE4B	7.22254381594335	1.20713277610597	2.68153233758634	3.1167616739302
SALL2	12.3564519702218	11.5896511465148	4.32192809488736	0.00378	protein_coding	ENSMUSG00000049532	SALL2	5.07285026678094	2.02217925946173	0.223387883916705	0.490362760162136
NSF	13.0523982320716	11.1786648510065	4.95419631038687	0.00381	protein_coding	ENSMUSG00000034187	NSF	10.0035358027543	1.12635606614614	7.94287131569005	9.95839105396087
RHOB	11.1208858427878	9.20701432017753	4.39231742277876	0.00383	protein_coding	ENSMUSG00000054364	RHOB	6.24797688538462	0.0979965311753172	1.18718136376902	0.0844681787375805
DOT1L	12.9164393225808	12.3723209548673	4.16992500144231	0.00383	protein_coding	ENSMUSG00000061589	DOT1L	5.37264037586461	4.50328106702767	0.371377659704181	2.35458623588079
ABCG1	12.6151698138436	10.9794251953315	4.08746284125034	0.00392	protein_coding	ENSMUSG00000024030	ABCG1	5.95386568354807	0.80692424897533	0.874238577934263	0.646807604194333
LRP8	13.3416578045122	11.7270695580237	4.85798099512757	0.00392	protein_coding	ENSMUSG00000028613	LRP8	6.77114587931361	2.30830404592771	1.83293780323573	3.63146001807398
USP32	12.7573900093666	12.2333200827308	5.64385618977472	0.00398	protein_coding	ENSMUSG00000000804	USP32	7.45958037373697	3.86363579533216	3.18966557590197	7.81837367381782
DIRAS2	12.0861362250273	9.22881869049588	4.64385618977472	0.00401	protein_coding	ENSMUSG00000047842	DIRAS2	8.81844671860175	0.0982052402370846	6.11930227876907	1.0467620648569
TUBB3	10.7507069862249	10.4019461239765	4.4594316186373	0.00411	protein_coding	ENSMUSG00000062380	TUBB3	7.16472071727633	0.37682349489722	2.56609453354182	0.841821486255816
ARHGEF4	13.0268692052634	12.3317567122555	5	0.00413	protein_coding	ENSMUSG00000037509	ARHGEF4	7.14482427685248	4.35147791078915	2.53894430350282	7.26712982144586
CAMKK2	13.0953970227926	11.0960562391809	4.90689059560852	0.00413	protein_coding	ENSMUSG00000029471	CAMKK2	6.80412560587236	0.978061187192142	1.89444433616959	1.77601964372261
RGS7BP	12.5087851620645	9.59618975614441	4.90689059560852	0.00423	protein_coding	ENSMUSG00000021719	RGS7BP	8.42638111862522	0.137479158297229	5.59306808571504	1.67570280024202
PTPN5	12.0576533399639	10.6960981709559	4.4594316186373	0.00426	protein_coding	ENSMUSG00000030854	PTPN5	7.85630164072306	0.528629770006096	4.10803321626557	2.0802201478915
NRIP1	12.163335192082	11.7673568541257	4.90689059560852	0.00427	protein_coding	ENSMUSG00000048490	NRIP1	6.57694925273533	2.40151957855877	1.5559325722974	3.31329897569311
GTF3C1	13.5233169123127	12.7243006732096	5.20945336562895	0.00438	protein_coding	ENSMUSG00000032777	GTF3C1	7.33450010099346	6.00996497265915	2.93052791295231	9.70000136001947
FOXK2	12.3885555039826	11.2467405984931	4.32192809488736	0.00438	protein_coding	ENSMUSG00000039275	FOXK2	6.79157462634411	1.25449323657821	1.87363890019415	2.19600477138477
ATG9A	12.1526017440192	11.3548003443506	4.8073549220576	0.00447	protein_coding	ENSMUSG00000033124	ATG9A	7.76783928258557	1.49168996172913	3.89452134210077	4.87065755744841
ZFP521	12.5328429109613	11.9425145053392	4.16992500144231	0.00451	protein_coding	ENSMUSG00000024420	ZFP521	4.22351169411365	2.78250835666914	0.0860597595056667	0.323340136519624
GTF3C2	12.4075333316713	11.6101020629997	4.24792751344359	0.00457	protein_coding	ENSMUSG00000029144	GTF3C2	5.87898823129907	2.07052513789636	0.794152568163885	1.58753292056448
MAGI2	12.4369717450491	11.726643921484	5.12928301694497	0.0046	protein_coding	ENSMUSG00000040003	MAGI2	7.26234992453595	2.30830404592771	2.76413246103569	5.02789799221719
PPFIA3	12.3106127816595	11.8077574035893	4.70043971814109	0.00462	protein_coding	ENSMUSG00000003863	PPFIA3	6.18195723759084	2.46264794181461	1.1187477007687	2.57113168958639
SETX	13.5381889320524	12.9952371704491	5.52356195605701	0.00478	protein_coding	ENSMUSG00000043535	SETX	6.8942430781063	6.73384280513444	2.04890018487271	8.575602741806
PACS2	12.4239037658366	11.3907063728728	5.08746284125034	0.00501	protein_coding	ENSMUSG00000021143	PACS2	7.637800406539	1.56629923554513	3.59979541173387	4.68861352777417
KCNQ2	12.7006564529182	11.6746336617673	4.75488750216347	0.00507	protein_coding	ENSMUSG00000016346	KCNQ2	8.98759890160825	2.19223180188083	6.26698540815786	9.01738556878025
FBXL19	11.7784878612224	10.9837061926593	4.16992500144231	0.00511	protein_coding	ENSMUSG00000030811	FBXL19	4.18785593419635	0.815979920834523	0.0816637234396201	0.102255947556897
POLR2A	12.5296745617646	12.5296745617646	4.8073549220576	0.00512	protein_coding	ENSMUSG00000005198	POLR2A	7.05075443864452	5.16896204537457	2.32591306172598	7.82119685889717
MEF2D	11.7206717868256	10.7219536128014	4.85798099512757	0.00517	protein_coding	ENSMUSG00000001419	MEF2D	8.81328435005221	0.546694565565143	6.10427219523644	4.97871395606566
BAZ2A	13.2476308762387	12.4863322527687	4.4594316186373	0.00518	protein_coding	ENSMUSG00000040054	BAZ2A	5.45294359544558	4.98549658296934	0.420340782452541	2.80905133037881
TLE3	12.4563544151083	11.1978309980122	4.70043971814109	0.00521	protein_coding	ENSMUSG00000032280	TLE3	5.06427155657488	1.16127062582232	0.219252362828954	0.236669724247229
PIGQ	12.0136716140586	10.9255544398736	4.39231742277876	0.00525	protein_coding	ENSMUSG00000025728	PIGQ	7.40638265392402	0.740193989530052	3.07630141308785	2.1832064019635
GARNL3	12.6163190969769	11.6225094546833	4.39231742277876	0.00526	protein_coding	ENSMUSG00000038860	GARNL3	5.9892465326139	2.09658140698825	0.90528801259261	1.78868690686385
SLC25A23	12.3286749273279	10.496853777388	4.4594316186373	0.00528	protein_coding	ENSMUSG00000046329	SLC25A23	9.48185096689285	0.417250907289189	7.38115350101894	5.71126560220389
MAPK1	12.4767462039395	10.0728025345442	5.24792751344359	0.00529	protein_coding	ENSMUSG00000063358	MAPK1	8.90580037713465	0.262579808622533	6.17621329999138	2.42625772778904
B3GAT1	12.2146226863023	10.0279059965699	4.64385618977472	0.00535	protein_coding	ENSMUSG00000045994	B3GAT1	7.84312815718017	0.24616194242891	4.07692537018948	1.24066110986848
SMPD3	12.3731370358021	10.9425145053392	4.75488750216347	0.00535	protein_coding	ENSMUSG00000031906	SMPD3	6.50487350367273	0.759677669988002	1.47799254268887	1.09095312037033
TSPYL4	11.929258408637	10.2538474849874	4.64385618977472	0.00537	protein_coding	ENSMUSG00000039485	TSPYL4	7.7267874092188	0.321077032468756	3.81116921161263	1.35898857435703
D15ERTD621E	12.4372319010395	11.2957689344205	4.64385618977472	0.00538	protein_coding	ENSMUSG00000037119	D15ERTD621E	5.9789053071142	1.36609312939849	0.901503209100959	1.15648065837118
APBB1	11.4257404243162	11.0546043179607	4.52356195605701	0.00545	protein_coding	ENSMUSG00000037032	APBB1	7.21260295767117	0.912371637218216	2.67545042120519	2.32736376394014
MMP24	12.0714623625566	10.8587580999354	4.39231742277876	0.00555	protein_coding	ENSMUSG00000027612	MMP24	6.43786001285654	0.664228584577093	1.39503374443289	0.894115046526001
ZFP536	12.9525592610568	12.0202855008446	4.70043971814109	0.00555	protein_coding	ENSMUSG00000043456	ZFP536	4.47644881045796	3.0392492499423	0.11031210888215	0.48898890793245
ATP2B4	12.1130909834424	11.8948177633079	4.52356195605701	0.00574	protein_coding	ENSMUSG00000026463	ATP2B4	8.5923644493995	2.66846843783628	5.8196833728254	9.45130926746014
SPEG	13.5200047416386	13.2692728118455	4.52356195605701	0.00575	protein_coding	ENSMUSG00000026207	SPEG	6.61657432156689	6.21137820737562	1.61337461242892	5.45529877640345
MAPK4	12.6479080742818	10.9113919878435	4.70043971814109	0.0058	protein_coding	ENSMUSG00000024558	MAPK4	6.32949572152084	0.718477867632911	1.28283124489866	0.907006240589049
SLC8A1	14.1922157453695	11.5517082616207	5.85798099512757	0.00579	protein_coding	ENSMUSG00000054640	SLC8A1	5.74980464561076	1.92330595576889	0.663275711408158	1.27681109971224
RAPGEF2	12.8715202623291	12.1913677134189	6.16992500144231	0.00579	protein_coding	ENSMUSG00000062232	RAPGEF2	6.9237436643204	3.65859070634199	2.09581950001522	5.84377915856842
AGPAT3	12.0031665066652	10.1433832139898	4.39231742277876	0.00578	protein_coding	ENSMUSG00000001211	AGPAT3	7.98040901453001	0.283057143121121	4.38304310198432	1.51185640746349
GPR162	11.4470832262097	10.7870863245516	4.64385618977472	0.00582	protein_coding	ENSMUSG00000038390	GPR162	4.70234862720983	0.594258025869621	0.133095585251879	0.0662243152117056
PTK2	12.7774608126698	11.7603041252864	5.04439411935845	0.00582	protein_coding	ENSMUSG00000022607	PTK2	6.31254309869764	2.37620834641564	1.25541304875019	2.70756547183154
SYNPO	12.7962424482032	11.4178525148859	4.90689059560852	0.00596	protein_coding	ENSMUSG00000043079	SYNPO	6.96536243596656	1.62550441001522	2.1683407691567	3.21634123192693
NUP98	13.4916026066961	12.4635243732712	4.4594316186373	0.00596	protein_coding	ENSMUSG00000063550	NUP98	4.62093369055147	4.89898818909419	0.124245700348921	1.53691915808499
ATP6V0D1	10.6591039634737	10.0443941193585	4.32192809488736	0.00602	protein_coding	ENSMUSG00000013160	ATP6V0D1	8.0489190651219	0.252433097064688	4.56006291184395	1.4692771818798
RHOBTB2	13.2851131885015	11.2877123795494	4.16992500144231	0.00613	protein_coding	ENSMUSG00000022075	RHOBTB2	6.16381621581219	1.3447897489762	1.09478052753284	1.40888676863655
TMEM63B	11.6050164479114	11.2871351860867	4	0.00615	protein_coding	ENSMUSG00000036026	TMEM63B	7.40735438115093	1.3447897489762	3.07630141308785	3.84089834045239
FKBP8	11.5612879451648	10.4625022725973	4.64385618977472	0.00621	protein_coding	ENSMUSG00000019428	FKBP8	6.86605148413404	0.40171715593727	1.98690339232293	0.666202501910276
CPLX1	11.0306671362469	8.66177809777199	4.85798099512757	0.00622	protein_coding	ENSMUSG00000033615	CPLX1	9.27032862018682	0.194365254113526	6.793068520733	3.68084217764152
CLCN3	13.6015386759398	11.424691191513	5.35755200461808	0.00624	protein_coding	ENSMUSG00000004319	CLCN3	7.55164803478345	1.64794017977943	3.39215328459233	4.69214340310674
GRM4	12.1104833098162	11.4491486453754	4.8073549220576	0.00623	protein_coding	ENSMUSG00000063239	GRM4	6.16039443334604	1.69966696182005	1.09478052753284	1.71548577896409
DIDO1	13.8979399690941	12.8245610299703	5	0.00633	protein_coding	ENSMUSG00000038914	DIDO1	5.99119851187307	6.39405282124641	0.915205813895879	5.05629158373833
UNC5A	11.9563761572497	11.3971398062356	4.64385618977472	0.00638	protein_coding	ENSMUSG00000025876	UNC5A	7.15373846270686	1.58877429008124	2.54482196970966	3.71299649797499
SEC23A	12.0042204663182	11.1661630826461	5.04439411935845	0.00643	protein_coding	ENSMUSG00000020986	SEC23A	6.54576878013779	1.10009594550975	1.52412368849866	1.61029480131884
OXR1	12.6613327527952	11.518161355757	4.52356195605701	0.00649	protein_coding	ENSMUSG00000022307	OXR1	7.87589254791736	1.84841358814337	4.13943016821162	6.11960050138112
MYH10	13.2683957935566	12.5849625007212	5.55458885167764	0.00651	protein_coding	ENSMUSG00000020900	MYH10	8.68520047750049	5.38531371694524	5.98862369705601	12.8011048960086
ZHX3	12.2285180977162	11.5137275959524	4.85798099512757	0.00659	protein_coding	ENSMUSG00000035877	ZHX3	7.02093261862034	1.84302463748594	2.2743581042876	3.68145553138509
FCHO1	11.782588759495	11.3608470841797	4	0.00663	protein_coding	ENSMUSG00000070000	FCHO1	4.90858006962517	1.49932480816792	0.172933160032833	0.285177445275703
MAPKBP1	12.7623820387104	12.1452953349336	4.58496250072116	0.00673	protein_coding	ENSMUSG00000033902	MAPKBP1	5.85741606845426	3.48448977366242	0.771726152905744	2.67712069700384
MIB1	12.707574829927	11.5665297826242	5.24792751344359	0.00679	protein_coding	ENSMUSG00000024294	MIB1	8.00546765847083	1.97086051982858	4.45229660306609	6.86821302161532
TEF	12.6440815932657	9.93810932621924	4.64385618977472	0.00682	protein_coding	ENSMUSG00000022389	TEF	7.19174448940748	0.218445670126011	2.62664264016583	0.454124692764176
JPH4	12.5617652636277	10.9344280406268	5.4594316186373	0.00699	protein_coding	ENSMUSG00000022208	JPH4	8.44990648901329	0.751368941164802	5.64717968694529	5.10415022578925
UBQLN1	12.0838117072529	10.7723145739217	4.39231742277876	0.00699	protein_coding	ENSMUSG00000005312	UBQLN1	6.67081699613052	0.582076338338703	1.69242040666306	0.871550398281279
BAP1	11.7338627196785	11.0947375050481	4.8073549220576	0.00703	protein_coding	ENSMUSG00000021901	BAP1	6.18745325274564	0.978061187192142	1.12227149537079	1.06354023566419
CAMK2N1	11.8189815394324	7.88874324889826	5.4594316186373	0.00711	protein_coding	ENSMUSG00000046447	CAMK2N1	10.5963621767811	0.26378582786801	9.84737487788342	6.85536216522218
SETD5	13.0786511933253	12.1382718001722	5.12928301694497	0.00711	protein_coding	ENSMUSG00000034269	SETD5	7.54208828134957	3.48448977366242	3.39215328459233	7.55881696684857
SAP130	12.3712321283696	11.634357301138	4.24792751344359	0.0071	protein_coding	ENSMUSG00000024260	SAP130	6.3758679975313	2.1206690631111	1.32430032204022	2.50695495838606
ZFP827	13.1265431607123	12.0306671362469	4.08746284125034	0.0071	protein_coding	ENSMUSG00000071064	ZFP827	6.17872846365828	3.08411750875906	1.1187477007687	3.00890886595837
GSK3B	13.2434715383963	10.3564519702218	5.49185309632967	0.00714	protein_coding	ENSMUSG00000022812	GSK3B	9.04043962028292	0.356551278153407	6.29674919074717	3.39730704358572
IDS	12.2793203879426	10.6960981709559	6.28540221886225	0.00713	protein_coding	ENSMUSG00000035847	IDS	10.1844221178813	0.528629770006096	8.43323058947582	9.30610469204316
ATMIN	12.2473341780287	11.078817949962	4.90689059560852	0.00716	protein_coding	ENSMUSG00000047388	ATMIN	6.59116541500277	0.949649954827386	1.58045097278654	1.45654520466527
PER1	12.4486325677306	11.9322147519684	4.52356195605701	0.00734	protein_coding	ENSMUSG00000020893	PER1	6.42291663695418	2.76147219612909	1.38067794290972	3.40355880417013
PDS5B	12.9908130791536	12.1085244567782	5.35755200461808	0.00745	protein_coding	ENSMUSG00000034021	PDS5B	7.22437220249731	3.35447103887928	2.70294482924926	6.53036411183757
ALDOA	10.7064960180612	10.2957689344205	4.8073549220576	0.00748	protein_coding	ENSMUSG00000030695	ALDOA	9.77923232241456	0.334864024086925	7.74009287686916	5.78385798583156
RAP1GAP	11.733015321686	11.1312139050863	4.52356195605701	0.00751	protein_coding	ENSMUSG00000041351	RAP1GAP	6.61591423286017	1.042519419654	1.6052596096527	1.63507549853177
KCNH7	12.4752267777423	11.8289298276515	4.95419631038687	0.00755	protein_coding	ENSMUSG00000059742	KCNH7	9.40653762924751	2.50701810983272	7.14535679726158	8.61831852841741
CHN2	11.9038818457362	10.6402449362223	4.32192809488736	0.00757	protein_coding	ENSMUSG00000004633	CHN2	5.69767336735781	0.493834821271145	0.616882737248178	0.241610045441684
USP5	11.632995197143	11.3314768218596	4.24792751344359	0.00757	protein_coding	ENSMUSG00000038429	USP5	6.16405696134575	1.43951650645477	1.09478052753284	1.50143696825654
LYNX1	11.9483672315847	8.45532722030456	4.75488750216347	0.00757	protein_coding	ENSMUSG00000022594	LYNX1	10.0565069276702	0.177851591812241	8.08555982909202	6.57805472597854
LRRC41	11.5712786185146	11.237209960755	4.08746284125034	0.00786	protein_coding	ENSMUSG00000028703	LRRC41	4.55467940526886	1.23506134871139	0.118126194728027	0.200542201594781
KCNA2	11.7548875021635	10.5507467853832	4.52356195605701	0.00807	protein_coding	ENSMUSG00000040724	KCNA2	8.10675755786158	0.445092668182116	4.74930554254218	2.26414840033544
KIF21A	12.6559778624869	12.297489501161	5.16992500144231	0.00839	protein_coding	ENSMUSG00000022629	KIF21A	7.5813041750211	4.18622423067962	3.4806501647443	8.61777362509175
DTNA	13.0488274133639	11.1984450414524	4.58496250072116	0.00838	protein_coding	ENSMUSG00000024302	DTNA	7.67050291423976	1.16127062582232	3.65705832229489	3.89911582479556
PHF12	12.0734721539765	11.6133290543711	3.90689059560852	0.00852	protein_coding	ENSMUSG00000037791	PHF12	5.9071755656154	2.07257092540043	0.824196283257948	1.61773566564338
PFKM	11.4706588740606	11.1941412388631	4.24792751344359	0.00859	protein_coding	ENSMUSG00000033065	PFKM	7.67722641363039	1.15196742769062	3.69001526275236	3.94016871557418
1700021K19RIK	12.6397928932793	11.6465587101545	4.52356195605701	0.00861	protein_coding	ENSMUSG00000035629	1700021K19RIK	5.73751402404982	2.14525330980338	0.651472801750745	1.40943760476547
PCDH1	12.1421070573025	11.8668925276766	4.58496250072116	0.00861	protein_coding	ENSMUSG00000051375	PCDH1	9.15761221286755	2.56981280939726	6.49692299610231	8.18221421075528
PLCB1	12.8049376720519	11.9480021309777	4.85798099512757	0.00873	protein_coding	ENSMUSG00000051177	PLCB1	8.67227781072585	2.84016865467287	5.97168954450239	9.48181783943199
ZFYVE1	11.9908130791536	11.1885888457073	4.08746284125034	0.00873	protein_coding	ENSMUSG00000042628	ZFYVE1	4.2133940778076	1.14358716085291	0.0846159791972845	0.167419722208987
ARRB1	12.7960396088298	10.2957689344205	4.4594316186373	0.00878	protein_coding	ENSMUSG00000018909	ARRB1	7.75367570367455	0.334864024086925	3.86461061929778	1.47640393229527
NWD1	13.0981966145272	12.2124963851939	4.90689059560852	0.00886	protein_coding	ENSMUSG00000048148	NWD1	7.28148387114565	3.75193235778641	2.81939986077551	7.18881924426839
RTN4R	10.8719052376592	10.4737057496194	4.16992500144231	0.009	protein_coding	ENSMUSG00000043811	RTN4R	6.93352373115681	0.409352295643093	2.10160206492728	0.720601505017384
PTPN11	12.7291958591321	10.8089641749193	4.58496250072116	0.00902	protein_coding	ENSMUSG00000043733	PTPN11	6.43500653168803	0.609478577419334	1.39503374443289	0.830112701244726
ZC3H4	12.5776648517648	11.894059846274	4.24792751344359	0.00907	protein_coding	ENSMUSG00000059273	ZC3H4	5.70578219162119	2.66846843783628	0.625443322939576	1.74643720068929
ANAPC1	12.7387256224934	12.5225815312548	5.7279204545632	0.00916	protein_coding	ENSMUSG00000014355	ANAPC1	6.15508734963788	5.18769543491569	1.09121289153858	4.72775008268731
APOE	10.2888660741658	9.97584796800678	4.24792751344359	0.00917	protein_coding	ENSMUSG00000002985	APOE	9.21068437765038	0.232504525033973	6.61629833359696	2.83141506172151
ATXN1	12.4070021479242	11.2143191208008	4.52356195605701	0.00927	protein_coding	ENSMUSG00000046876	ATXN1	8.31921920860317	1.18855314483248	5.33943442057842	6.17646815618215
PRKACB	12.2131042196419	10.2992080183873	5	0.00933	protein_coding	ENSMUSG00000005034	PRKACB	9.14096913156288	0.334864024086925	6.47026990293717	3.46331756396551
DOPEY1	13.1554507313121	12.8511634132201	4.64385618977472	0.00938	protein_coding	ENSMUSG00000034973	DOPEY1	5.65104741675166	6.34734284475687	0.572741867530701	3.90198218509474
KCNQ3	11.3564519702218	11.3564519702218	4.85798099512757	0.00956	protein_coding	ENSMUSG00000056258	KCNQ3	9.7815535800242	1.49168996172913	7.74009287686916	8.35565867518453
ACLY	12.1379517347154	11.6908710092923	4.32192809488736	0.00956	protein_coding	ENSMUSG00000020917	ACLY	6.58521980340553	2.23965405664069	1.57214161213568	3.11109093242662
BCAN	11.8948177633079	11.4093909361377	4.24792751344359	0.00963	protein_coding	ENSMUSG00000004892	BCAN	6.5348962334697	1.61848270490386	1.50854983671301	2.20698067956294
HDLBP	12.7976615258538	11.9248125036058	5.16992500144231	0.00963	protein_coding	ENSMUSG00000034088	HDLBP	7.66158205462516	2.76147219612909	3.65993031660254	7.10946306439096
DGCR2	12.0175044011094	10.6899979714194	4.58496250072116	0.00963	protein_coding	ENSMUSG00000003166	DGCR2	6.41170242565029	0.524796547006696	1.36643551162148	0.670337293527893
PSAP	11.3559016383284	10.7355560239115	4.95419631038687	0.00991	protein_coding	ENSMUSG00000004207	PSAP	9.16891795874734	0.552978491502123	6.52482289453273	6.84639475487309
VPS41	11.6348110501717	11.3230547603416	4.52356195605701	0.01	protein_coding	ENSMUSG00000041236	VPS41	6.91225133146493	1.41755936941886	2.07220971959501	2.7503618404382
EHMT1	12.6425030287805	11.9370059265166	4.4594316186373	0.01	protein_coding	ENSMUSG00000036893	EHMT1	4.31089382486492	2.80025483170603	0.0956480217822595	0.343090736281045
BTBD6	11.0133226734254	10.2679570844028	3.8073549220576	0.01	protein_coding	ENSMUSG00000002803	BTBD6	5.46729223595175	0.323420533819326	0.436062990358425	0.0829089047959682
WIZ	12.9833499276765	12.3828941688921	4.32192809488736	0.0103	protein_coding	ENSMUSG00000024050	WIZ	5.79076583337172	4.56012401781532	0.699490493776738	3.34536404222721
SMG7	12.5615266241365	11.8169836232554	5.16992500144231	0.0105	protein_coding	ENSMUSG00000042772	SMG7	7.16448378961307	2.49009005620545	2.56609453354182	5.07300350657179
HSPA12A	12.6834332928354	11.0986900966736	4.90689059560852	0.0107	protein_coding	ENSMUSG00000025092	HSPA12A	8.28795875314352	0.987928993042624	5.23060871833241	5.67874125770401
SEMA6B	11.9574648468052	11.3777527950222	4.64385618977472	0.0108	protein_coding	ENSMUSG00000001227	SEMA6B	5.67321585238101	1.54389305631915	0.594528723807764	0.863507773793687
PIK3R2	11.61194694182	11.0828143376723	4.24792751344359	0.0108	protein_coding	ENSMUSG00000031834	PIK3R2	5.70055654507913	0.963729409498832	0.616882737248178	0.501416233834644
KEAP1	12.1260591160707	10.8726748802706	4.08746284125034	0.011	protein_coding	ENSMUSG00000003308	KEAP1	4.65649608413956	0.673682471429487	0.128417240178987	0.0846557166963638
ARFGEF2	13.0993478104032	12.3931222735895	4.64385618977472	0.0111	protein_coding	ENSMUSG00000074582	ARFGEF2	6.23246393528261	4.60504308080097	1.17352979733789	4.41212752279818
RAP1GDS1	12.7815646272443	11.0341111460966	4.64385618977472	0.0111	protein_coding	ENSMUSG00000028149	RAP1GDS1	8.36920741540779	0.885730995269862	5.47395700516918	5.61785890973813
ZMYM3	12.6566483117474	12.0566377151132	4.64385618977472	0.0112	protein_coding	ENSMUSG00000031310	ZMYM3	6.36413634282519	3.13677016119804	1.31042110698047	3.56768982525502
SNRK	12.2825093062408	11.1337844091799	4.4594316186373	0.0113	protein_coding	ENSMUSG00000038145	SNRK	5.288044901568	1.042519419654	0.321353898274235	0.270810368501668
SRC	11.9244413923392	10.667111542075	4.58496250072116	0.0113	protein_coding	ENSMUSG00000027646	SRC	5.16776654796895	0.509831283747344	0.264134167666741	0.0917120286045747
PHACTR3	11.8197799318385	10.7976615258538	4.64385618977472	0.0113	protein_coding	ENSMUSG00000027525	PHACTR3	6.25822884491123	0.601769539444458	1.20082645434951	0.724607712914422
ZDHHC8	12.2491134527137	11.1605017475557	4.8073549220576	0.0118	protein_coding	ENSMUSG00000060166	ZDHHC8	7.21361607684576	1.09051458218032	2.67545042120519	2.81701588649337
CADPS2	13.1730524577741	12.0126245388651	4.70043971814109	0.0118	protein_coding	ENSMUSG00000017978	CADPS2	6.32065498773789	2.99499345282151	1.26910259275282	3.32352111278661
TESK1	11.9454438363779	10.8795832496128	4.39231742277876	0.012	protein_coding	ENSMUSG00000028458	TESK1	4.54397203485556	0.683367499558392	0.116993815764305	0.0847605217081822
LRRC8A	12.0508689632907	11.2485206049384	4.4594316186373	0.012	protein_coding	ENSMUSG00000007476	LRRC8A	6.92294659489319	1.25449323657821	2.09581950001522	2.52988042622103
SF3B2	11.843921051289	11.3646818558646	4.4594316186373	0.012	protein_coding	ENSMUSG00000024853	SF3B2	6.56231519467188	1.5139854397672	1.53992848447639	2.14611958023557
CHPF	11.9476369379518	11.1830150008828	4	0.012	protein_coding	ENSMUSG00000032997	CHPF	5.85090676869942	1.13421582841544	0.758857244709217	0.782276489909955
PEX6	11.6438561897747	11.5245417150358	4.24792751344359	0.0122	protein_coding	ENSMUSG00000002763	PEX6	4.52507032932773	1.87165376184875	0.114594438272883	0.248040021147584
LZTR1	11.8289298276515	11.4178525148859	4.85798099512757	0.0125	protein_coding	ENSMUSG00000022761	LZTR1	6.4834196682355	1.62550441001522	1.44812634728047	2.13832646522619
NFIA	13.4700232975751	10.8352609186275	4.64385618977472	0.0125	protein_coding	ENSMUSG00000028565	NFIA	7.75154266099524	0.639936129507575	3.87219124764935	2.41211232687109
ZFP423	12.2606255560682	11.9214690605314	4.39231742277876	0.0126	protein_coding	ENSMUSG00000045333	ZFP423	5.15893488127623	2.72390133830796	0.259221405859657	0.807741740734157
LRRC58	13.0687782779854	10.1045987535644	5.08746284125034	0.0126	protein_coding	ENSMUSG00000034158	LRRC58	7.87852994989802	0.27278908353715	4.1246971995175	1.36618931691311
RAI1	13.1212097164093	12.4721831161895	4.24792751344359	0.0128	protein_coding	ENSMUSG00000062115	RAI1	6.48133097057158	4.94968978223817	1.44812634728047	5.41848021335591
CAMK4	13.5900021814427	10.4614794472862	4.95419631038687	0.0131	protein_coding	ENSMUSG00000038128	CAMK4	9.54873520251758	0.401844437024709	7.5440001136045	5.67563318282718
CNR1	12.5035773187027	10.4737057496194	4.64385618977472	0.0135	protein_coding	ENSMUSG00000044288	CNR1	8.37200359252806	0.409352295643093	5.47395700516918	2.77876895173414
SUSD4	10.9908130791536	10.5245417150358	4.24792751344359	0.0136	protein_coding	ENSMUSG00000038576	SUSD4	7.2343558645633	0.432889078627027	2.70905473384399	1.02662929200403
TEX2	12.3261485612056	11.7710767402628	5.04439411935845	0.0139	protein_coding	ENSMUSG00000040548	TEX2	6.46636948335197	2.39393690861664	1.43341723183327	3.05903542159581
6030419C18RIK	11.103287808412	9.7797193551434	4.16992500144231	0.014	protein_coding	ENSMUSG00000066607	6030419C18RIK	4.00592808858172	0.17668327439637	0.059610612406399	6.84919188864434e-05
OGT	12.7084372989653	11.6238814900135	4.75488750216347	0.0142	protein_coding	ENSMUSG00000034160	OGT	7.3037571839443	2.09658140698825	2.87485825962463	4.7705947654239
NR3C1	12.7332272178516	11.2179576978641	4.70043971814109	0.0144	protein_coding	ENSMUSG00000024431	NR3C1	6.51746173001724	1.19806594796236	1.49317745818596	1.69300244055125
TNFRSF21	12.0042204663182	10.9829935746943	4.52356195605701	0.0145	protein_coding	ENSMUSG00000023915	TNFRSF21	7.88738820367362	0.815979920834523	4.17110651257687	3.48040816375899
KCNC1	13.6815678568885	10.8057438721516	4.32192809488736	0.0145	protein_coding	ENSMUSG00000058975	KCNC1	8.2825390906832	0.609478577419334	5.23060871833241	3.61490757149565
SLC27A4	11.9686667931952	10.9158793788358	3.8073549220576	0.0146	protein_coding	ENSMUSG00000059316	SLC27A4	6.48617764257882	0.721419310870339	1.45388099773132	1.01689130588546
ANK	11.8169836232554	10.5304063370991	4.16992500144231	0.0147	protein_coding	ENSMUSG00000022265	ANK	7.84127279006578	0.433511647857968	4.03351147677348	1.81409563644433
DENND4B	12.3984765014493	12.146250445886	4.32192809488736	0.0147	protein_coding	ENSMUSG00000042404	DENND4B	5.49598046426817	3.46739448566036	0.453920586701979	1.92595278410038
UBE4A	13.0154150523867	11.7043359711823	4.85798099512757	0.0147	protein_coding	ENSMUSG00000059890	UBE4A	5.79099549636209	2.26057093978811	0.699490493776738	1.59262225774346
SDC3	12.4553272203046	10.4696418172395	4.08746284125034	0.0147	protein_coding	ENSMUSG00000025743	SDC3	7.86961842607404	0.40554872543903	4.13943016821162	1.80336133170514
NDRG3	12.9290734358768	10.4220647661728	4.52356195605701	0.0148	protein_coding	ENSMUSG00000027634	NDRG3	9.07753918510983	0.383455161711306	6.39600013034398	3.83016218617677
6430548M08RIK	12.118292233027	10.2667865406949	4.32192809488736	0.015	protein_coding	ENSMUSG00000031824	6430548M08RIK	7.51353102812498	0.323420533819326	3.33066663295267	1.09284986484688
DVL3	12.382083590142	11.3907063728728	4.16992500144231	0.015	protein_coding	ENSMUSG00000003233	DVL3	5.84521799444508	1.56629923554513	0.758857244709217	1.13676556327166
BTBD3	12.3193898760002	10.6375305515253	4.4594316186373	0.0151	protein_coding	ENSMUSG00000062098	BTBD3	8.4448074909008	0.493834821271145	5.59360541998491	3.33107637403647
MGRN1	11.9861975872063	10.6456584324087	4.8073549220576	0.0151	protein_coding	ENSMUSG00000022517	MGRN1	7.64450039460557	0.49906380463377	3.59818879095211	1.67668796991897
GFOD1	12.7594721212028	10.1959872980285	4.39231742277876	0.0151	protein_coding	ENSMUSG00000051335	GFOD1	7.27384565552448	0.301765531425629	2.79174159700404	0.710610843842898
PTPRN	11.8249587405285	11.5264992391366	4.64385618977472	0.0153	protein_coding	ENSMUSG00000026204	PTPRN	9.57811729801559	1.87165376184875	7.53415528978251	8.78688359824525
TBC1D16	11.4988492065317	11.1680452682241	4.4594316186373	0.0153	protein_coding	ENSMUSG00000039976	TBC1D16	5.49197866745884	1.10009594550975	0.453920586701979	0.406005944468876
ADAR	12.532112370795	11.7883105037009	4.95419631038687	0.0153	protein_coding	ENSMUSG00000027951	ADAR	6.54277056976233	2.41064498184277	1.52412368849866	3.31069327951829
DPP9	12.4254781876453	11.3509391815464	3.90689059560852	0.0154	protein_coding	ENSMUSG00000001229	DPP9	5.50634982198256	1.49168996172913	0.463051662179293	0.628023422345528
2310067B10RIK	12.3785658100006	12.0714623625566	4.39231742277876	0.0156	protein_coding	ENSMUSG00000020747	2310067B10RIK	6.06939917372259	3.24903426577023	0.998057190062836	2.87139789058063
RAB6B	12.2088439907346	9.29232163280204	5.24792751344359	0.0156	protein_coding	ENSMUSG00000032549	RAB6B	10.9207341782114	0.0985618847628005	10.4119520741566	2.92382512127792
ATXN2L	12.135388651579	11.7004397181411	4.32192809488736	0.0158	protein_coding	ENSMUSG00000032637	ATXN2L	7.10603132814516	2.26364411422582	2.45808023821883	4.46363478360349
NUMA1	12.8536994203002	12.6792601597168	4	0.0158	protein_coding	ENSMUSG00000066306	NUMA1	4.99461070713099	5.80619509011051	0.197514489615397	2.3141479751546
FZR1	11.1382718001722	10.5333297323058	3.70043971814109	0.0161	protein_coding	ENSMUSG00000020235	FZR1	5.10936849362432	0.437149534803263	0.237978384469621	0.0684532288984378
PCDH17	13.1254134704833	11.7657004876511	4.70043971814109	0.0163	protein_coding	ENSMUSG00000035566	PCDH17	7.77816471023675	2.36921672921194	3.92455844085136	6.83509988385725
MARK1	11.695663296788	11.2221911384563	4.64385618977472	0.0164	protein_coding	ENSMUSG00000026620	MARK1	6.25874123227759	1.20713277610597	1.20082645434951	1.39260510424141
PTPRZ1	13.2875681028314	12.7615512324445	4.64385618977472	0.0165	protein_coding	ENSMUSG00000068748	PTPRZ1	9.25886895574868	6.07637906453221	6.75545967563444	10.8462838456542
GLTSCR1	12.3880172853451	12.2097579565814	4.08746284125034	0.0166	protein_coding	ENSMUSG00000070808	GLTSCR1	4.97830834023178	3.76685455595167	0.190173536170094	1.3095062776277
ZFP142	13.418379719365	12.4681148863781	4.39231742277876	0.0168	protein_coding	ENSMUSG00000026135	ZFP142	5.11979894923034	4.94968978223817	0.243104567234987	2.31106287759112
SGSM1	12.7193888209421	11.9259252649729	4.08746284125034	0.0169	protein_coding	ENSMUSG00000042216	SGSM1	5.96422874253495	2.76147219612909	0.878017530112751	2.37073775074212
TBC1D24	12.2015113445001	10.7193888209421	4.16992500144231	0.0169	protein_coding	ENSMUSG00000036473	TBC1D24	6.77836143391986	0.544612733581835	1.84640153858176	0.849026511332669
SEC24C	12.1334633465234	11.7142455176661	4.70043971814109	0.017	protein_coding	ENSMUSG00000039367	SEC24C	6.06830841602903	2.28428416573203	0.998057190062836	2.10228865047415
SETBP1	12.5208641829887	12.1699250014423	4.52356195605701	0.0172	protein_coding	ENSMUSG00000024548	SETBP1	5.94185520932766	3.56941752865061	0.860694856115282	2.89797280799285
FEM1B	12.6660020326449	10.8795832496128	5.04439411935845	0.0172	protein_coding	ENSMUSG00000032244	FEM1B	7.43297354646046	0.683367499558392	3.1328081499122	2.04741873291814
MAP3K10	11.9259252649729	11.4696418172395	4.58496250072116	0.0174	protein_coding	ENSMUSG00000040390	MAP3K10	5.96913495851717	1.74495619907703	0.88784571204465	1.47326841279924
MIB2	11.9790678714805	11.5127404628035	3.58496250072116	0.0175	protein_coding	ENSMUSG00000029060	MIB2	4.71540060168202	1.84302463748594	0.134781051637645	0.285853254233652
SPATA2	12.0073777333213	10.5961897561444	3.70043971814109	0.0175	protein_coding	ENSMUSG00000047030	SPATA2	5.34886327703432	0.466936471113655	0.356131734678126	0.114507210150887
RASA3	12.0701209444768	11.2905948880826	4.08746284125034	0.0175	protein_coding	ENSMUSG00000031453	RASA3	5.35704322215103	1.3447897489762	0.363689570659788	0.42880835014008
PDE1B	11.5531492755985	10.6510516911789	4.64385618977472	0.0179	protein_coding	ENSMUSG00000022489	PDE1B	6.41486911707671	0.49906380463377	1.36643551162148	0.6252068349428
ZBTB4	13.0474647733184	11.567480801143	4.24792751344359	0.0179	protein_coding	ENSMUSG00000018750	ZBTB4	6.70197427757437	1.97086051982858	1.7291924662583	3.00243696828883
HS6ST1	11.8572034715082	10.2360141919001	4.16992500144231	0.018	protein_coding	ENSMUSG00000045216	HS6ST1	5.94228716257941	0.316534003193	0.860694856115282	0.134667358421849
NEDD4L	13.8015062866364	11.6987046667703	4.75488750216347	0.018	protein_coding	ENSMUSG00000024589	NEDD4L	8.41525394326434	2.23710325639327	5.56464144565895	8.89489829254008
BAHCC1	13.4113785760033	12.95474158096	4.32192809488736	0.0181	protein_coding	ENSMUSG00000039741	BAHCC1	4.74227557904316	6.61670876141048	0.140243754474108	0.927440509843872
PTPRA	11.5840229402575	11.2819300269554	4.58496250072116	0.0182	protein_coding	ENSMUSG00000027303	PTPRA	7.17057591103154	1.32380737726311	2.57201558459394	3.23328870262157
NEFL	10.9665054519057	10.6724253419715	3.8073549220576	0.0183	protein_coding	ENSMUSG00000022055	NEFL	9.00704720067644	0.51350865968691	6.30036636777876	5.54502844726782
TMCC2	11.9719027460455	11.0687782779854	4.16992500144231	0.0184	protein_coding	ENSMUSG00000042066	TMCC2	6.55215178951929	0.935798067772033	1.53126451174152	1.39623101074575
PDE4D	12.0667619323869	11.333714426094	3.90689059560852	0.0184	protein_coding	ENSMUSG00000074661	PDE4D	5.85487720238322	1.43951650645477	0.771726152905744	1.04069328221819
WDTC1	12.1842554954053	10.9901039638575	4.8073549220576	0.0187	protein_coding	ENSMUSG00000037622	WDTC1	6.01811860299827	0.825127600376485	0.942727999456055	0.730158900344498
SYT11	12.2856911913301	10.3365065598103	4.8073549220576	0.0187	protein_coding	ENSMUSG00000068923	SYT11	10.0258271824351	0.350923746473469	7.97519125648584	6.26321320018042
MOBP	12.6615554424678	9.11113567023471	4.39231742277876	0.0187	protein_coding	ENSMUSG00000032517	MOBP	8.74345325446174	0.102790891643175	6.02731591981533	1.05884590213066
SEMA5A	14.0480610867092	11.7652860987237	4.75488750216347	0.0188	protein_coding	ENSMUSG00000022231	SEMA5A	7.93878776736042	2.36921672921194	4.30122692388214	7.45085423687554
CNTNAP1	12.3880172853451	12.0216740428584	4.8073549220576	0.019	protein_coding	ENSMUSG00000017167	CNTNAP1	8.2519415371618	3.0392492499423	5.18322891709007	9.44835156557156
DNMT3A	13.462630074789	11.4958550268872	4.75488750216347	0.019	protein_coding	ENSMUSG00000020661	DNMT3A	7.36459821286058	1.79672554713338	2.98643984594061	4.52815972085312
ZBTB20	13.2848241002246	11.120237877342	5.16992500144231	0.019	protein_coding	ENSMUSG00000022708	ZBTB20	9.05377053825777	1.01747013194314	6.37516649991112	8.04207676872354
TLE1	12.9796038240745	11.2526654324502	3.58496250072116	0.0191	protein_coding	ENSMUSG00000008305	TLE1	4.9101326809601	1.27436070162343	0.172933160032833	0.231566942758667
HIP1R	12.0920964149908	11.6470086384416	4.08746284125034	0.0191	protein_coding	ENSMUSG00000000915	HIP1R	4.8804840844229	2.14525330980338	0.166800290614728	0.385169527273523
CNOT1	13.0351427478859	12.7998886886636	5.6724253419715	0.0198	protein_coding	ENSMUSG00000036550	CNOT1	7.0677952397498	6.19478967126387	2.37827533410354	9.77398323173904
SYN2	12.8179829271957	10.8649599151426	4.58496250072116	0.02	protein_coding	ENSMUSG00000009394	SYN2	8.28403752486374	0.664228584577093	5.23060871833241	4.05866569632885
TRP53BP1	13.4174569850573	12.5521887595571	5.12928301694497	0.0201	protein_coding	ENSMUSG00000043909	TRP53BP1	5.43992620153902	5.25089307331111	0.411843199786002	2.96163864567673
KCTD3	12.0115767031762	11.2900188469326	4.24792751344359	0.0203	protein_coding	ENSMUSG00000026608	KCTD3	5.16402376067937	1.3447897489762	0.259221405859657	0.3219062298281
EFTUD2	12.5598550415136	11.5593770905267	4.32192809488736	0.0206	protein_coding	ENSMUSG00000020929	EFTUD2	5.78278961531535	1.94697716261164	0.696272172056419	1.31976123296328
GRIN2C	12.2570931444911	11.8610869059954	4	0.0208	protein_coding	ENSMUSG00000020734	GRIN2C	3.8595311180014	2.58385813900404	0.0416638337433533	0.190284105151167
LNPEP	13.4916026066961	11.8225708309502	5.20945336562895	0.0217	protein_coding	ENSMUSG00000023845	LNPEP	7.19338922140226	2.47910846108227	2.62664264016583	5.18316918229406
CACNA1D	13.5291865052509	12.7907557501183	4.4594316186373	0.0221	protein_coding	ENSMUSG00000015968	CACNA1D	5.75086415628217	6.27224416212154	0.663275711408158	4.2368212154991
GSE1	12.7580149584953	11.8305152069768	4	0.0221	protein_coding	ENSMUSG00000031822	GSE1	5.06676184659983	2.50701810983272	0.223387883916705	0.617894199697024
ZZEF1	13.5963062481337	13.105090051046	5.28540221886225	0.0221	protein_coding	ENSMUSG00000055670	ZZEF1	6.37018562779255	6.40897593089369	1.32430032204022	5.98444102963273
TUBA4A	11.0035179121086	10.3955341354623	4.24792751344359	0.0222	protein_coding	ENSMUSG00000026202	TUBA4A	8.77240649948316	0.372836306836296	6.05853829576623	3.24081848773945
SF3B1	13.0608647765635	11.9790678714805	4.16992500144231	0.0224	protein_coding	ENSMUSG00000025982	SF3B1	7.3914485568766	2.88540903796454	3.0481957403725	6.5630064142101
SIRPA	11.9136374280491	10.590587049915	5	0.0225	protein_coding	ENSMUSG00000037902	SIRPA	9.18833445691176	0.466936471113655	6.63339849646885	5.55125478651583
SATB1	12.6704349599024	11.1642784383012	4.75488750216347	0.0231	protein_coding	ENSMUSG00000023927	SATB1	7.85505476618859	1.10009594550975	4.06364677528405	4.23232566202442
FOXP1	12.3899001727731	11.2378074737231	4.08746284125034	0.0232	protein_coding	ENSMUSG00000030067	FOXP1	7.53555773152644	1.23506134871139	3.36290340308821	3.81569817927991
NFAT5	13.7569732261654	12.2054878201506	4.70043971814109	0.0232	protein_coding	ENSMUSG00000003847	NFAT5	7.4816627034634	3.6972355704015	3.24693883453688	7.72695995738317
NEFM	11.6573184495813	11.3145832442742	4.08746284125034	0.0234	protein_coding	ENSMUSG00000022054	NEFM	8.70152159991917	1.39580480966094	6.00534978004173	7.18990659887384
PPP2CA	10.9143851321554	9.86108690599539	4.4594316186373	0.0243	protein_coding	ENSMUSG00000020349	PPP2CA	8.08258741171651	0.19856606037957	4.672288258799	1.4632459481525
ATXN7L3	11.9166259222112	10.0566377151132	4.52356195605701	0.0245	protein_coding	ENSMUSG00000059995	ATXN7L3	6.77445047087829	0.256310026261928	1.83293780323573	0.269093136157573
RAPGEF5	11.9472716524603	11.3777527950222	4.24792751344359	0.0248	protein_coding	ENSMUSG00000041992	RAPGEF5	5.99799780181509	1.54389305631915	0.915205813895879	1.33467734457984
CACNA1H	13.0036935827378	12.7895336449704	4	0.0249	protein_coding	ENSMUSG00000024112	CACNA1H	5.59004599603474	6.13099010840716	0.520764592516877	3.75594544783958
CLSTN3	11.9797824307031	11.4873376152072	4.16992500144231	0.0249	protein_coding	ENSMUSG00000008153	CLSTN3	8.03387392639049	1.79078599270327	4.52365240245728	6.44496916738541
KIF1C	12.7852481059455	11.753216749179	4.75488750216347	0.0252	protein_coding	ENSMUSG00000020821	KIF1C	4.68732478805963	2.34510620800622	0.131474551076823	0.333772592059379
UBQLN4	11.8133803869247	10.8153832958135	4	0.0254	protein_coding	ENSMUSG00000008604	UBQLN4	6.25715997773087	0.617414195191499	1.20082645434951	0.74491345827486
KPNB1	12.5286982835742	11.3608470841797	4.4594316186373	0.0259	protein_coding	ENSMUSG00000001440	KPNB1	6.80740344745583	1.49932480816792	1.89444433616959	2.61383061296427
DGKH	12.2871351860867	11.8281364841941	4.52356195605701	0.0263	protein_coding	ENSMUSG00000034731	DGKH	5.74705375378432	2.50701810983272	0.660245595379428	1.70933470569631
LRRC4C	12.1749256825007	10.9091430473399	5.08746284125034	0.0267	protein_coding	ENSMUSG00000050587	LRRC4C	8.30631057892834	0.718477867632911	5.3038441356431	4.5224477271618
PDE10A	13.0402897210257	11.3641346550081	4.90689059560852	0.0269	protein_coding	ENSMUSG00000023868	PDE10A	7.57664940433258	1.5139854397672	3.45102221453485	4.4587145934447
LRRC4	11.8225708309502	10.9359016822676	4.70043971814109	0.0269	protein_coding	ENSMUSG00000049939	LRRC4	6.73207359535183	0.751368941164802	1.77421705352129	1.22733596860628
AMBRA1	12.5627194270493	11.9318455401837	4.52356195605701	0.0269	protein_coding	ENSMUSG00000040506	AMBRA1	5.87030113877529	2.76147219612909	0.784697865111624	2.14894085947809
EPHB6	11.8411711892485	11.5722265127937	3.90689059560852	0.0269	protein_coding	ENSMUSG00000029869	EPHB6	6.48156638319344	1.97452145992556	1.44812634728047	2.57564889097794
RNF14	11.7956338445068	10.5097750043269	4.52356195605701	0.027	protein_coding	ENSMUSG00000060450	RNF14	8.09012342466956	0.425056156951816	4.672288258799	2.22312594976879
RUNDC3A	11.0960562391809	10.4356702609366	4.24792751344359	0.028	protein_coding	ENSMUSG00000006575	RUNDC3A	7.19574772857358	0.390830277133358	2.62664264016583	0.903081730930694
ETL4	14.074894064153	12.6270778405174	4.52356195605701	0.028	protein_coding	ENSMUSG00000036617	ETL4	7.87180219533335	5.58211255746802	4.13943016821162	9.72240073362291
IGSF21	10.9461752407236	10.4584066132365	3.90689059560852	0.0282	protein_coding	ENSMUSG00000040972	IGSF21	6.06659882361481	0.401844437024709	0.998057190062836	0.275103443257687
CADM3	12.6586577921261	10.4040771362412	3.70043971814109	0.0282	protein_coding	ENSMUSG00000005338	CADM3	8.91976284911924	0.37682349489722	6.19070124569977	3.45382781496797
SPOCK2	12.0365170704865	10.5087851620645	4.75488750216347	0.0283	protein_coding	ENSMUSG00000058297	SPOCK2	10.0958867470005	0.425056156951816	8.21563962507702	6.90608390647947
ADCY9	12.3390148682501	11.9879745242962	4.4594316186373	0.0284	protein_coding	ENSMUSG00000005580	ADCY9	5.44275352874178	2.92757245801118	0.418766849013465	1.40878824202255
LYST	13.7559307410844	13.4974776455236	5.55458885167764	0.0284	protein_coding	ENSMUSG00000019726	LYST	6.31983465482004	6.68618831846126	1.26910259275282	4.06940168819217
RASAL1	11.6878130625649	11.2288186904959	4.16992500144231	0.0286	protein_coding	ENSMUSG00000029602	RASAL1	5.38573284081166	1.22618429002557	0.379196584881392	0.381015577689307
PTPRU	12.6860627498954	12.1433832139898	4	0.0286	protein_coding	ENSMUSG00000028909	PTPRU	5.1413131358108	3.48448977366242	0.248353364908926	1.29244998253457
SRGAP2	13.403411532981	11.7797193551434	4.16992500144231	0.0286	protein_coding	ENSMUSG00000026425	SRGAP2	6.28407428704155	2.41935944122894	1.22810676740846	2.69746679429716
SCYL1	11.3646818558646	11.2413873639989	4.16992500144231	0.0294	protein_coding	ENSMUSG00000024941	SCYL1	4.86984458436261	1.24569635807962	0.163908131680193	0.222274945129957
PIK3CA	11.6470086384416	11.6470086384416	4.52356195605701	0.0294	protein_coding	ENSMUSG00000027665	PIK3CA	6.21806660998983	2.14525330980338	1.15986712894409	2.2739382894894
CNKSR2	12.4032783754711	11.5975870395862	5.20945336562895	0.0295	protein_coding	ENSMUSG00000025658	CNKSR2	9.68495130972644	2.02490635024931	7.6750337001929	8.29967674746933
NELL2	11.726643921484	11.2644426002266	4.70043971814109	0.03	protein_coding	ENSMUSG00000022454	NELL2	9.03271552669426	1.29464823407993	6.33626383293897	8.57464985072949
DACT2	11.429406741514	11.1510165388922	3.58496250072116	0.0305	protein_coding	ENSMUSG00000048826	DACT2	3.50496485174375	1.07409508910511	0.0167760238269306	0.0360339440672619
USP11	11.7582232147267	11.4335854411505	4.16992500144231	0.0307	protein_coding	ENSMUSG00000031066	USP11	6.7452885306991	1.67044940174637	1.79348564061409	2.72162709316314
CHD7	13.6258229758157	13.134747168669	4.08746284125034	0.0307	protein_coding	ENSMUSG00000041235	CHD7	4.37398041391781	6.50592687812429	0.101628333956121	0.310604837224687
GRIN3A	11.7090838125503	11.7090838125503	4.90689059560852	0.031	protein_coding	ENSMUSG00000039579	GRIN3A	6.49389836848436	2.26057093978811	1.46298537607297	2.96771477990854
CSNK1G2	11.2425786894513	10.3761253892762	4.52356195605701	0.0314	protein_coding	ENSMUSG00000003345	CSNK1G2	6.27002063650513	0.366539364993614	1.21447048936932	0.282997738087236
DEPDC5	12.6904345563951	12.2461467746359	4.32192809488736	0.0317	protein_coding	ENSMUSG00000037426	DEPDC5	5.59464529751525	3.90672913319223	0.530873676375877	2.4183556809595
FRYL	13.6675551070411	13.2019707283731	4.52356195605701	0.0318	protein_coding	ENSMUSG00000070733	FRYL	6.27818385091517	6.40103197031667	1.21801686312326	5.3959413893063
SYT13	11.8730595476615	10.3230547603416	4.16992500144231	0.032	protein_coding	ENSMUSG00000027220	SYT13	7.97090911295129	0.344148295773469	4.34920460902007	1.80997409861325
HR	12.4202234193486	11.7931968590609	4	0.033	protein_coding	ENSMUSG00000022096	HR	4.52036749085977	2.43618509304628	0.114789146478425	0.292745081162656
POM121	12.4463079310503	11.8149829364268	4.24792751344359	0.0333	protein_coding	ENSMUSG00000053293	POM121	7.49619918025218	2.49009005620545	3.2757673259195	6.10064422301441
PAK1	11.8757493514201	10.6952282914958	4.4594316186373	0.0333	protein_coding	ENSMUSG00000030774	PAK1	9.11989116826548	0.528629770006096	6.48977421481452	6.26417962691449
KCNJ10	12.400612641082	10.1548181090521	4.08746284125034	0.0334	protein_coding	ENSMUSG00000044708	KCNJ10	8.66525325865775	0.2892748829077	5.95452731602867	2.23793706342264
VPS13C	13.9919646486454	13.4725639252299	6	0.0337	protein_coding	ENSMUSG00000035284	VPS13C	6.3132092158742	6.60576894214915	1.25541304875019	4.01623435562536
RNF44	12.025831668332	10.3431857154479	4.32192809488736	0.0338	protein_coding	ENSMUSG00000034928	RNF44	7.18098035655265	0.353698101287436	2.59929235415479	0.78767974009987
MTSS1	12.4146852358072	11.3476213685681	3.90689059560852	0.034	protein_coding	ENSMUSG00000022353	MTSS1	5.71263731194329	1.46949327377901	0.628274889762867	0.892403718313901
USP4	12.2781590314372	11.5082899861403	4.24792751344359	0.0342	protein_coding	ENSMUSG00000032612	USP4	5.56412099077401	1.84302463748594	0.500964186263697	0.916765845992228
PPP1R13B	12.115693952197	11.7181047131218	4.16992500144231	0.0342	protein_coding	ENSMUSG00000021285	PPP1R13B	6.41164456457921	2.28428416573203	1.36643551162148	2.80424136469898
UBL3	11.3815429511846	8.467605550083	4.24792751344359	0.0346	protein_coding	ENSMUSG00000001687	UBL3	7.1916132641308	0.182218564839579	2.62664264016583	0.0528008154385145
PLCL2	12.0161118382205	11.7257922714942	4.85798099512757	0.0346	protein_coding	ENSMUSG00000038910	PLCL2	5.8600411160188	2.30830404592771	0.771726152905744	1.77011044028282
4931406P16RIK	12.782383991197	11.6869381716704	4.16992500144231	0.0347	protein_coding	ENSMUSG00000066571	4931406P16RIK	4.94868920076045	2.21382923357652	0.18293267491404	0.441824731150315
BRD2	12.2594490462857	11.2270141936491	4.70043971814109	0.0356	protein_coding	ENSMUSG00000024335	BRD2	7.30959472519397	1.21717411989252	2.87485825962463	3.32018333396829
PIK3R1	13.1918303380953	11.1836353814732	4.85798099512757	0.0361	protein_coding	ENSMUSG00000041417	PIK3R1	7.66495938860268	1.13421582841544	3.65993031660254	3.81543866550184
9430020K01RIK	12.7166051413354	11.952377251968	5.28540221886225	0.0361	protein_coding	ENSMUSG00000033960	9430020K01RIK	7.90192749924877	2.82203389709086	4.20303061065743	7.97752876979277
PCDHGA9	12.2064039139738	11.4506957715729	4.32192809488736	0.036	protein_coding	ENSMUSG00000023036	PCDHGA9	9.73250327397877	1.69966696182005	7.71231948722028	7.96541510941564
DOCK10	12.8342735152347	12.6803595235137	4.52356195605701	0.036	protein_coding	ENSMUSG00000038608	DOCK10	6.2730951958306	5.80619509011051	1.21447048936932	5.45673547074778
ACVR1B	11.6781599575428	10.5679560754155	3.90689059560852	0.036	protein_coding	ENSMUSG00000000532	ACVR1B	7.42468843102334	0.454061333883963	3.12774199575716	1.29916338559073
CADM4	11.0734721539765	10.1885888457073	3.90689059560852	0.036	protein_coding	ENSMUSG00000054793	CADM4	5.15745324006638	0.299646055752961	0.259221405859657	0.0456802064529199
KSR1	12.0838117072529	11.4003457965347	4	0.0363	protein_coding	ENSMUSG00000018334	KSR1	5.28986204641847	1.59603453667486	0.321353898274235	0.491714236345392
BCAR1	12.146250445886	11.3744961456915	4	0.0368	protein_coding	ENSMUSG00000031955	BCAR1	4.89476482402519	1.53637359421711	0.169813886915134	0.289485546270624
FXR2	11.5362472156881	10.9837061926593	4.39231742277876	0.0372	protein_coding	ENSMUSG00000018765	FXR2	4.47767257695413	0.815979920834523	0.11031210888215	0.112937944307601
TYRO3	12.030322282644	11.4120405145517	4.08746284125034	0.0372	protein_coding	ENSMUSG00000027298	TYRO3	6.75115332738429	1.61848270490386	1.80612253688207	2.66481272744237
ATP1B2	11.5308939811939	9.76983784362944	4	0.0373	protein_coding	ENSMUSG00000041329	ATP1B2	9.27895163656861	0.175233475873395	6.83168694966231	2.20458771436873
ZBTB7A	12.4014128787142	10.7397806097733	3.90689059560852	0.0378	protein_coding	ENSMUSG00000035011	ZBTB7A	6.78783598995181	0.557240152240437	1.85314676590472	0.872682568805239
NPLOC4	11.9943534368589	10.8352609186275	4.08746284125034	0.0388	protein_coding	ENSMUSG00000039703	NPLOC4	5.63951394995571	0.639936129507575	0.562059307862645	0.291988494063466
BCL11B	12.9518310868882	11.3744961456915	4.16992500144231	0.039	protein_coding	ENSMUSG00000048251	BCL11B	6.56011043474153	1.53637359421711	1.53992848447639	2.19589782722861
FTH1	10.2300204357056	9.1006623390052	4.58496250072116	0.0397	protein_coding	ENSMUSG00000024661	FTH1	10.1869641256719	0.102086722547085	8.58336515243257	1.22156404725884
ADCY8	12.5982851741466	11.8978454560055	3.90689059560852	0.0399	protein_coding	ENSMUSG00000022376	ADCY8	4.96463481316156	2.66846843783628	0.186487064992225	0.584191660523368
EVI5L	12.6586577921261	11.3630396302565	3.8073549220576	0.0402	protein_coding	ENSMUSG00000011832	EVI5L	5.60474627473374	1.5139854397672	0.541122831206902	0.764885845777098
COPA	13.1127652818853	11.859146495426	5	0.0405	protein_coding	ENSMUSG00000026553	COPA	7.94125358897913	2.58385813900404	4.28297172794482	7.7282596983504
MGA	13.8709426066494	13.1628633376081	5.35755200461808	0.0406	protein_coding	ENSMUSG00000033943	MGA	7.14038391595145	6.4484600201562	2.51188667041359	9.4454134140571
BCL9	12.3264294871223	12.062720767165	4.52356195605701	0.0409	protein_coding	ENSMUSG00000038256	BCL9	5.88938898411527	3.20222666016454	0.797770169162956	2.48822557994595
MYO9B	12.8717127628352	12.5684311931675	3.70043971814109	0.0409	protein_coding	ENSMUSG00000004677	MYO9B	4.89682672790967	5.35681877503836	0.169813886915134	2.11250261000252
RAVER1	12.4530133544663	11.1337844091799	3.90689059560852	0.0415	protein_coding	ENSMUSG00000010205	RAVER1	5.25216829241453	1.042519419654	0.301333244889163	0.256971400752325
SMARCAL1	11.9964734887332	11.5593770905267	4.08746284125034	0.0416	protein_coding	ENSMUSG00000039354	SMARCAL1	5.31592347319315	1.94697716261164	0.335350574914746	0.699988527758688
SGK1	11.7540523675289	10.7887183326905	4.08746284125034	0.0416	protein_coding	ENSMUSG00000019970	SGK1	5.51894877891357	0.596616857555249	0.472319413529653	0.221339844433183
FLYWCH1	11.9844184588011	10.9978851278291	4.32192809488736	0.0416	protein_coding	ENSMUSG00000040097	FLYWCH1	4.03669230189082	0.828370561683178	0.0627962018081872	0.0927728172215314
GLG1	11.9181178510318	11.7846348455575	3.32192809488736	0.0416	protein_coding	ENSMUSG00000003316	GLG1	8.88876582376677	2.41935944122894	6.19368370698938	8.53454405069484
CUL7	12.8550631183676	12.3205185246327	3.8073549220576	0.0428	protein_coding	ENSMUSG00000038545	CUL7	4.03357573216945	4.2925522669483	0.0627962018081872	0.41084505669447
ENAH	12.158294103604	11.2778685461768	3.90689059560852	0.0428	protein_coding	ENSMUSG00000022995	ENAH	6.96438116155283	1.32380737726311	2.1683407691567	2.71820937002321
USP20	12.2937590096679	11.4257404243162	4	0.0431	protein_coding	ENSMUSG00000026854	USP20	5.31798073481035	1.64794017977943	0.341407177150056	0.550288164690256
EDC4	12.1959872980285	12.0433691139577	4.24792751344359	0.0434	protein_coding	ENSMUSG00000036270	EDC4	5.50862362326122	3.11008665693109	0.463051662179293	1.64565894781267
AGPAT6	12.0977029635247	10.4491486453754	4.08746284125034	0.0435	protein_coding	ENSMUSG00000031545	AGPAT6	5.85470453664904	0.398238544917012	0.771726152905744	0.199254323446714
KLHL2	12.2934716488381	10.8462739113499	4.24792751344359	0.0436	protein_coding	ENSMUSG00000031605	KLHL2	6.90015371925488	0.648711678336743	2.04890018487271	1.14584533190139
TIAM2	12.9948837419708	12.377481688183	3.8073549220576	0.0437	protein_coding	ENSMUSG00000023800	TIAM2	5.27553554365196	4.56012401781532	0.314549268567049	2.22498227423418
UBE4B	12.4757334309664	11.7944158663501	4.64385618977472	0.0438	protein_coding	ENSMUSG00000028960	UBE4B	7.24046887743099	2.43618509304628	2.73043637772052	5.17377023259939
MCF2L	13.2724839919349	11.9971794809376	4.58496250072116	0.0438	protein_coding	ENSMUSG00000031442	MCF2L	6.43091777652746	2.97056233662103	1.39014738481206	3.59223348330833
CEP170	13.2936153364077	12.2559137493378	5.08746284125034	0.0448	protein_coding	ENSMUSG00000057335	CEP170	6.64286517381917	3.96438438971494	1.64725314558015	5.02215097092334
FBXW7	11.6087168540206	11.2288186904959	4.70043971814109	0.0448	protein_coding	ENSMUSG00000028086	FBXW7	8.0423695751329	1.22618429002557	4.56006291184395	5.24924088182068
RASGRF2	11.6483575820097	11.6483575820097	4.8073549220576	0.0458	protein_coding	ENSMUSG00000021708	RASGRF2	6.92392640317658	2.14525330980338	2.09581950001522	3.80868514445723
CDS2	13.1098306542788	10.3869402453243	5.04439411935845	0.0461	protein_coding	ENSMUSG00000058793	CDS2	9.12746414712869	0.36964288863816	6.48977421481452	3.77035070338082
PCDH19	13.3295160672065	11.7473538294781	4.32192809488736	0.0463	protein_coding	ENSMUSG00000051323	PCDH19	6.99232048916534	2.35151475342871	2.22369790740834	4.31126792228693
GTF2I	12.1649069266757	11.5646258627954	4.39231742277876	0.0463	protein_coding	ENSMUSG00000060261	GTF2I	7.18818137657965	1.97086051982858	2.62063694288213	4.27711534783148
ABAT	12.9399464524587	10.7623820387104	4.4594316186373	0.0467	protein_coding	ENSMUSG00000057880	ABAT	8.05872231170463	0.575075621845269	4.59698721174876	2.78061424460249
ACSBG1	11.4382720561248	11.0808175276083	4	0.047	protein_coding	ENSMUSG00000032281	ACSBG1	6.48980845640808	0.963729409498832	1.45388099773132	1.35967751738323
RAB3A	10.7202442582876	9.37286506011259	4.24792751344359	0.0474	protein_coding	ENSMUSG00000031840	RAB3A	8.59020726950536	0.10428397443478	5.84516958248192	1.01153512856544
PRCC	11.0084286220706	10.5274770060604	3.90689059560852	0.0479	protein_coding	ENSMUSG00000004895	PRCC	4.1723345361317	0.432889078627027	0.0801576608989541	0.0139505476447769
LATS2	12.7420988697783	11.7772553151919	3.90689059560852	0.0479	protein_coding	ENSMUSG00000021959	LATS2	4.1966935239759	2.38586888394774	0.0831502518008975	0.218746094295217
SVOP	11.6375305515253	10.6856248397264	3.70043971814109	0.0479	protein_coding	ENSMUSG00000042078	SVOP	6.65491137275361	0.519096676767596	1.66455118849162	0.750128455195471
WASF3	11.3907063728728	10.5565060546719	4.4594316186373	0.0487	protein_coding	ENSMUSG00000029636	WASF3	6.75306498357076	0.44952789166095	1.80612253688207	0.671214165154028
CAMK2G	11.8544788341716	10.6348110501717	4.32192809488736	0.0491	protein_coding	ENSMUSG00000021820	CAMK2G	7.2246569588987	0.490287607186335	2.70294482924926	1.12419809911487
USP19	12.3250243101914	12.037203741152	3.8073549220576	0.0492	protein_coding	ENSMUSG00000006676	USP19	5.32630953569949	3.12952901680971	0.341407177150056	1.27088233065453
TNPO3	13.2124963851939	11.5107641679179	4.08746284125034	0.0492	protein_coding	ENSMUSG00000012535	TNPO3	5.34427887693528	1.84302463748594	0.356131734678126	0.670528792133843
CLIP2	12.2862689626798	11.6183855022586	4.58496250072116	0.0493	protein_coding	ENSMUSG00000063146	CLIP2	5.5859043917541	2.07257092540043	0.520764592516877	1.13685305757622
EIF3C	11.4928546201747	11.4178525148859	4	0.0492	protein_coding	ENSMUSG00000030738	EIF3C	7.43308556421248	1.62550441001522	3.1328081499122	4.4034589874331
PSMD3	11.9318455401837	10.6501542136751	3.8073549220576	0.0496	protein_coding	ENSMUSG00000017221	PSMD3	5.35660167702831	0.49906380463377	0.363689570659788	0.128771503513476
PITPNM3	13.2093010460341	11.5569849575945	3.70043971814109	0.0501	protein_coding	ENSMUSG00000040543	PITPNM3	7.2155527697016	1.94697716261164	2.67545042120519	4.34953691453003
SLC45A4	11.7862696276485	11.2179576978641	3.8073549220576	0.0507	protein_coding	ENSMUSG00000079020	SLC45A4	5.71967914446289	1.19806594796236	0.636906718670894	0.681050499515713
MDH2	10.3241805466187	9.9901039638575	3.16992500144231	0.0511	protein_coding	ENSMUSG00000019179	MDH2	8.67510581479992	0.236138900968768	5.97168954450239	2.12153859234276
KCNA1	13.1308922698066	10.539158811108	4.8073549220576	0.0514	protein_coding	ENSMUSG00000047976	KCNA1	8.62182206083259	0.440757088607619	5.90142043575933	3.59744929602421
NR4A1	11.2632692003727	10.8185821774809	3.4594316186373	0.0519	protein_coding	ENSMUSG00000023034	NR4A1	6.10332754286971	0.623058070861311	1.02575154957369	0.626014420288537
SETD7	12.8447057644119	10.1045987535644	4.90689059560852	0.0532	protein_coding	ENSMUSG00000037111	SETD7	8.57177323936172	0.27278908353715	5.82549674509731	2.0653022751621
QRICH1	11.8849336479498	11.2027360432502	4.4594316186373	0.0535	protein_coding	ENSMUSG00000006673	QRICH1	6.157176727188	1.16127062582232	1.09478052753284	1.22209889578958
RANBP2	13.2905948880826	13.1641212734183	5.28540221886225	0.0538	protein_coding	ENSMUSG00000003226	RANBP2	7.33575712585151	6.4484600201562	2.93052791295231	10.8359859057144
CUL4A	11.9447120610435	11.1755495506362	4.16992500144231	0.0544	protein_coding	ENSMUSG00000031446	CUL4A	5.59207281239834	1.11692640138535	0.530873676375877	0.493734571284409
SDHA	11.4812949046311	10.9621730311097	4.52356195605701	0.0544	protein_coding	ENSMUSG00000021577	SDHA	8.18478641181607	0.782933825297658	4.98651920980077	4.51930597669722
PPP1R12C	11.7907557501183	11.2002856052243	3.70043971814109	0.0546	protein_coding	ENSMUSG00000019254	PPP1R12C	5.27102249377935	1.16127062582232	0.313571349307864	0.303011332095417
GBA2	11.7870863245516	11.4288835520102	4.16992500144231	0.0546	protein_coding	ENSMUSG00000028467	GBA2	5.15427882493581	1.64794017977943	0.258543207517893	0.441049472988614
BRD1	12.8501868376458	11.8572034715082	3.70043971814109	0.055	protein_coding	ENSMUSG00000022387	BRD1	5.05543095834446	2.59759929766014	0.218768397424235	0.621230184171625
ZBTB38	12.2161395564251	11.8113746935099	4.52356195605701	0.0552	protein_coding	ENSMUSG00000040433	ZBTB38	7.17335273034444	2.45225514373628	2.59332826675146	5.08789577543898
LRFN4	11.6510516911789	10.9001120629775	4.08746284125034	0.0553	protein_coding	ENSMUSG00000045045	LRFN4	4.85678188535539	0.707966911180479	0.161115859243945	0.100618339573888
CACNB4	13.0512089409148	10.6537407787066	4.90689059560852	0.0553	protein_coding	ENSMUSG00000017412	CACNB4	8.82632597463033	0.504396374173551	6.11930227876907	4.67055878500881
IPO9	12.6318591272828	11.6087168540206	4.90689059560852	0.0554	protein_coding	ENSMUSG00000041879	IPO9	6.83010680655435	2.04866532783413	1.93700811907606	3.47502193818321
SCRT1	11.9693865213423	10.0320457269308	4	0.0558	protein_coding	ENSMUSG00000048385	SCRT1	7.13989449140347	0.250534958798976	2.51188667041359	0.472518649112824
SIN3B	12.0697853949833	11.7129568216975	3.58496250072116	0.0561	protein_coding	ENSMUSG00000031622	SIN3B	5.32622463278527	2.28428416573203	0.341407177150056	0.839044971477317
PHC3	12.670877504397	11.6013065261218	3.90689059560852	0.0566	protein_coding	ENSMUSG00000037652	PHC3	6.78566860229332	2.04627033742721	1.85314676590472	3.31575446459637
MARK3	11.5255208090951	11.1433832139898	4	0.0565	protein_coding	ENSMUSG00000007411	MARK3	6.24027777523379	1.05811180204619	1.17701729632435	1.20797080337114
ELAVL3	12.7099453802325	10.1137421660492	4.16992500144231	0.0566	protein_coding	ENSMUSG00000003410	ELAVL3	7.75809897447892	0.274799313298687	3.86461061929778	1.22408130173202
OPA1	12.2416852876016	11.5755392468345	4.24792751344359	0.0567	protein_coding	ENSMUSG00000038084	OPA1	7.86930713220256	1.99488458207963	4.13943016821162	6.35581181558822
MAGEE1	11.7797193551434	11.4288835520102	4.24792751344359	0.0567	protein_coding	ENSMUSG00000031227	MAGEE1	7.26277247778903	1.64794017977943	2.76413246103569	4.11576775695891
NIPBL	13.7567647894041	13.1297659813107	5.08746284125034	0.0568	protein_coding	ENSMUSG00000022141	NIPBL	6.58578531970764	6.50592687812429	1.57214161213568	6.09626594418786
POU3F3	11.581200581925	10.5449644327892	4	0.057	protein_coding	ENSMUSG00000045515	POU3F3	5.3206225801026	0.4415046081619	0.341407177150056	0.102180489995838
NLGN1	12.8227699744443	11.3690520070014	4	0.0572	protein_coding	ENSMUSG00000063887	NLGN1	7.40041635845495	1.5215634592409	3.07090209474382	4.15808103295233
PLCE1	13.4008794362822	12.7523806465529	4.24792751344359	0.0576	protein_coding	ENSMUSG00000024998	PLCE1	3.86281712428115	6.01330624114948	0.0416638337433533	0.142627246427426
BMP2K	12.9033170059087	11.7544699952756	3.8073549220576	0.0579	protein_coding	ENSMUSG00000034663	BMP2K	4.29074743669545	2.34510620800622	0.0928975001769309	0.231915570506018
CSMD1	14.0329066776283	13.3857276134184	4.24792751344359	0.058	protein_coding	ENSMUSG00000060924	CSMD1	7.6428957725364	6.26865196545508	3.59818879095211	9.70435426736913
BACE1	12.0573148777827	10.5840229402575	4.08746284125034	0.058	protein_coding	ENSMUSG00000032086	BACE1	7.06965278687101	0.46221916218173	2.37827533410354	0.926011830952802
DOCK1	13.0681064758588	12.4906002130196	4.24792751344359	0.0584	protein_coding	ENSMUSG00000058325	DOCK1	4.89873459218678	5.03547814396055	0.169813886915134	2.03674388604395
MAP3K4	13.1241213118292	12.2807707701306	4.16992500144231	0.0588	protein_coding	ENSMUSG00000014426	MAP3K4	3.86066745407653	4.06818972704782	0.0416638337433533	0.286846764135272
FARP1	12.2458497710237	11.6197614632984	4.08746284125034	0.0589	protein_coding	ENSMUSG00000025555	FARP1	5.90509102111548	2.07257092540043	0.820507448704991	1.63411145269471
PRDM10	12.1795981308498	11.8776675740679	3.70043971814109	0.0592	protein_coding	ENSMUSG00000042496	PRDM10	3.60573008121354	2.60139125990528	0.0212408660672024	0.152919746104419
NR2C2	11.5328429109613	10.8841705191084	4.58496250072116	0.0596	protein_coding	ENSMUSG00000005893	NR2C2	6.69011215055888	0.690444934827371	1.71066502789856	1.07521989036535
MLLT4	13.0435399987717	12.4797802640291	4.70043971814109	0.06	protein_coding	ENSMUSG00000068036	MLLT4	6.29436987930921	5.00028735852232	1.24175113580637	4.91393291702165
HIP1	13.0590063952011	11.5097750043269	3.8073549220576	0.0604	protein_coding	ENSMUSG00000039959	HIP1	5.55697874769129	1.84302463748594	0.500964186263697	0.929991012689861
SIRT2	10.8634119589416	10.1922928144708	3.4594316186373	0.0605	protein_coding	ENSMUSG00000015149	SIRT2	8.41829812312849	0.297652383750896	5.5374112882739	2.07571843499412
OPCML	13.2726297849764	10.1510165388922	4.24792751344359	0.0606	protein_coding	ENSMUSG00000062257	OPCML	10.0246583570694	0.285107530936071	7.97519125648584	5.75394260024001
4930402H24RIK	12.8997345423575	11.8695938432408	4.4594316186373	0.0614	protein_coding	ENSMUSG00000027309	4930402H24RIK	6.13065470079265	2.6159717348645	1.06721762975298	2.59771052678661
SEPP1	11.1137421660492	10.1586096882145	4.16992500144231	0.0624	protein_coding	ENSMUSG00000064373	SEPP1	8.37601652789743	0.287180567824475	5.47395700516918	1.95229916791951
CERK	12.1449768240501	10.6402449362223	3.58496250072116	0.0624	protein_coding	ENSMUSG00000035891	CERK	4.8525578421067	0.493834821271145	0.158421605960322	0.0536451326019666
DHX9	12.6648916692861	12.0268692052634	4.75488750216347	0.0629	protein_coding	ENSMUSG00000042699	DHX9	6.57277618633688	3.08411750875906	1.5559325722974	4.08210976770748
PLK2	11.7219536128014	11.0007042690112	4.32192809488736	0.0629	protein_coding	ENSMUSG00000021701	PLK2	6.99652981610197	0.837637991299017	2.22369790740834	1.73278426755631
PACSIN1	12.075479149488	10.3728650601126	3.58496250072116	0.063	protein_coding	ENSMUSG00000040276	PACSIN1	7.61284276997774	0.362516132698365	3.54004200337265	1.34846974514046
GNPAT	11.9004894848346	10.9922302649659	4.24792751344359	0.063	protein_coding	ENSMUSG00000031985	GNPAT	5.34505523046668	0.828370561683178	0.356131734678126	0.221227339992917
NPAS3	12.5228266999258	11.4429434958487	3.58496250072116	0.0636	protein_coding	ENSMUSG00000021010	NPAS3	3.91992658467296	1.69304727774058	0.0487389025089631	0.150185511757445
CST3	9.5352753766208	8.72451385311995	3.8073549220576	0.0638	protein_coding	ENSMUSG00000027447	CST3	10.4266503380321	0.18699069449881	9.48298829960431	2.99745494534195
ZHX1	12.3476213685681	11.3564519702218	4.64385618977472	0.0641	protein_coding	ENSMUSG00000022361	ZHX1	6.28510921693436	1.49168996172913	1.22810676740846	1.70699632917255
XKR4	12.5724633890837	10.9248125036058	4.39231742277876	0.0641	protein_coding	ENSMUSG00000051951	XKR4	5.43868374181449	0.740193989530052	0.411843199786002	0.231332375139974
ARMCX2	12.7183188104793	11.2015113445001	4.39231742277876	0.0642	protein_coding	ENSMUSG00000033436	ARMCX2	6.06190227367839	1.16127062582232	0.984206267145677	1.09091567048367
EEF1A1	10.8049376720519	10.4398308839814	4.8073549220576	0.0641	protein_coding	ENSMUSG00000037742	EEF1A1	7.90509742434961	0.390465505519574	4.18680815509162	1.83883149558903
RHOT2	13.0960562391809	12.7435721889356	4	0.0644	protein_coding	ENSMUSG00000025733	RHOT2	5.5730955840362	6.0141865344549	0.510794980411473	3.68509651805351
CSPG5	12.5439984501345	10.8734441125154	4.52356195605701	0.0647	protein_coding	ENSMUSG00000032482	CSPG5	6.97546125638828	0.673682471429487	2.19306685628225	1.31020437383819
NUAK1	12.2928967554092	10.9490971557292	3.70043971814109	0.0647	protein_coding	ENSMUSG00000020032	NUAK1	5.61200387676052	0.771213513672655	0.541122831206902	0.333264147727004
NCOA3	12.8786257298054	12.0402897210257	4.75488750216347	0.0649	protein_coding	ENSMUSG00000027678	NCOA3	4.85571982469579	3.11008665693109	0.161115859243945	0.708892271716152
ASTN1	12.9922302649659	12.0241007802529	4.24792751344359	0.0651	protein_coding	ENSMUSG00000026587	ASTN1	9.41236850784478	3.02003299463929	7.24664133283857	8.49733565496239
SMURF1	12.380731612683	11.1006623390052	3.90689059560852	0.066	protein_coding	ENSMUSG00000038780	SMURF1	5.3917082429239	0.987928993042624	0.385770000246423	0.298354931234185
TBR1	11.9571020415623	10.9985904297453	4.08746284125034	0.0662	protein_coding	ENSMUSG00000035033	TBR1	7.21998137146578	0.837637991299017	2.68153233758634	2.10391842751215
MTMR3	12.9184905922923	11.7665289085989	4.08746284125034	0.0661	protein_coding	ENSMUSG00000034354	MTMR3	5.62442267794672	2.36921672921194	0.551517542987689	1.40278108887466
WAC	11.8245610299703	10.9225844027137	4.64385618977472	0.066	protein_coding	ENSMUSG00000024283	WAC	7.0980012678817	0.729222216262975	2.4313271111473	1.59442141591673
HERC3	12.5144675028193	11.728345714711	4.58496250072116	0.066	protein_coding	ENSMUSG00000029804	HERC3	7.52766263473719	2.3036265578327	3.36019868786121	5.81896962285314
MED12	13.0759804624163	12.6869381716704	4.08746284125034	0.0662	protein_coding	ENSMUSG00000079487	MED12	4.44487110705837	5.75777219579414	0.108413565631503	1.00503249119862
KIF3B	12.11731842601	11.1318569606088	3.8073549220576	0.0666	protein_coding	ENSMUSG00000027475	KIF3B	5.95246863505387	1.042519419654	0.864458197156878	0.846055373306005
SLC45A1	11.7456743240021	11.1642784383012	3.8073549220576	0.0667	protein_coding	ENSMUSG00000039838	SLC45A1	6.17108865252267	1.10009594550975	1.108535062843	1.15706694807295
EIF2B5	11.3123157466901	11.0728025345442	3.90689059560852	0.0672	protein_coding	ENSMUSG00000003235	EIF2B5	5.0680844773995	0.949649954827386	0.223387883916705	0.180100268836604
ABL1	12.8634119589416	11.7764330324447	4.32192809488736	0.0672	protein_coding	ENSMUSG00000026842	ABL1	5.09449826462431	2.39393690861664	0.232987787924047	0.601529434021663
FAM171A2	11.5971214287896	11.2697111211428	4.24792751344359	0.0678	protein_coding	ENSMUSG00000034685	FAM171A2	4.23271847738593	1.30318527777197	0.0876417452536548	0.190954159330945
SPATA2L	11.3880172853451	10.3230547603416	3.70043971814109	0.0678	protein_coding	ENSMUSG00000033594	SPATA2L	6.69515828382184	0.344148295773469	1.71813764447292	0.421697412341376
CACNA1C	12.8121773055144	12.7383034114746	4.75488750216347	0.069	protein_coding	ENSMUSG00000051331	CACNA1C	6.40816552998902	6.0141865344549	1.36643551162148	6.01078270007621
PCBP1	10.7047682393626	10.0647427647503	3.70043971814109	0.0694	protein_coding	ENSMUSG00000051695	PCBP1	6.29371768321757	0.26063049119845	1.24175113580637	0.139144805201664
PAQR8	12.1260591160707	10.0566377151132	3.8073549220576	0.0694	protein_coding	ENSMUSG00000025931	PAQR8	7.19093449309598	0.256310026261928	2.62664264016583	0.525558458883719
RABEP1	12.0042204663182	11.4382720561248	4.16992500144231	0.0699	protein_coding	ENSMUSG00000020817	RABEP1	6.84141882322304	1.67044940174637	1.94324308088474	2.96837456936512
CNNM1	12.2992080183873	11.4797802640291	3.4594316186373	0.0702	protein_coding	ENSMUSG00000025189	CNNM1	7.19730010226437	1.76778762070585	2.64801300043104	4.07546266848838
TUB	12.6382096266336	10.7159619902551	4.16992500144231	0.0702	protein_coding	ENSMUSG00000031028	TUB	6.89096440978251	0.54054487176756	2.03183304190167	0.906024296260576
KAT2A	11.6960981709559	11.334831928118	4.58496250072116	0.0714	protein_coding	ENSMUSG00000020918	KAT2A	6.37952274735803	1.44742123829085	1.3340260126922	1.79695699715384
PDS5A	12.2758335100135	11.9740560226256	4	0.0717	protein_coding	ENSMUSG00000029202	PDS5A	5.29349323143077	2.88540903796454	0.327231470628749	1.07560081816702
ICAM5	11.5420645422834	11.427312844135	4.16992500144231	0.072	protein_coding	ENSMUSG00000032174	ICAM5	5.91667412805548	1.64794017977943	0.833823166014202	1.30931492869406
ZCCHC2	12.7015230665744	11.7879025593914	3.90689059560852	0.0726	protein_coding	ENSMUSG00000038866	ZCCHC2	5.31387334723086	2.41064498184277	0.334254909810365	0.872448263251523
ERC2	13.1114617398577	11.6402449362223	4.64385618977472	0.073	protein_coding	ENSMUSG00000040640	ERC2	7.57495210661826	2.12145697803206	3.45102221453485	5.63733320907939
CHRM1	12.6179265567988	10.4335854411505	3.8073549220576	0.0733	protein_coding	ENSMUSG00000032773	CHRM1	8.14390218730323	0.390830277133358	4.80130529681429	2.19996233950771
UHRF1BP1	13.0645743731491	12.0667619323869	3.70043971814109	0.0736	protein_coding	ENSMUSG00000039512	UHRF1BP1	4.36313235643713	3.18311253266374	0.100476460514349	0.500603809846117
ASXL1	12.7043359711823	12.1500645790815	4.39231742277876	0.0738	protein_coding	ENSMUSG00000042548	ASXL1	5.14646893374232	3.53500160713598	0.253725430118741	1.32152184818386
DYM	12.5700928741881	11.0498485494506	3.58496250072116	0.0743	protein_coding	ENSMUSG00000035765	DYM	6.15481299071974	0.912371637218216	1.09121289153858	0.949702200550174
SULF2	12.2620948453702	11.3597495603223	3.8073549220576	0.0745	protein_coding	ENSMUSG00000006800	SULF2	8.32997502542977	1.49932480816792	5.37433270744248	6.65776090556707
NFIB	13.7831005531223	10.9240701855853	5	0.0747	protein_coding	ENSMUSG00000008575	NFIB	7.2183624778293	0.732195901624223	2.68153233758634	1.83383195134385
ATCAY	11.8443134612033	10.1279943209764	4.52356195605701	0.0748	protein_coding	ENSMUSG00000034958	ATCAY	7.39358014592449	0.276829693115541	3.0481957403725	0.771766024772991
TRAPPC9	12.6595499968799	11.8680508537452	4.32192809488736	0.0756	protein_coding	ENSMUSG00000047921	TRAPPC9	5.51294089020587	2.6159717348645	0.46489468731875	1.30193289903711
ADD2	12.3219280948874	11.2106713437856	4.39231742277876	0.0761	protein_coding	ENSMUSG00000030000	ADD2	6.99504124806668	1.17942976858105	2.22369790740834	2.52247826272455
SQSTM1	10.9657842846621	10.3761253892762	3.70043971814109	0.0766	protein_coding	ENSMUSG00000015837	SQSTM1	7.34349191329999	0.366539364993614	2.95845402340327	0.992484936584959
POLG	12.1661630826461	11.8352609186275	4.4594316186373	0.0766	protein_coding	ENSMUSG00000039176	POLG	3.95788239359938	2.53605443677053	0.0532567173768387	0.197415114561722
BTBD2	11.5631962722167	10.6183855022586	3.32192809488736	0.0769	protein_coding	ENSMUSG00000003344	BTBD2	5.80095133122989	0.480169711911643	0.708543316803895	0.273294243590247
PVRL1	12.3052067590087	10.5961897561444	3.70043971814109	0.0772	protein_coding	ENSMUSG00000032012	PVRL1	5.68107469589871	0.466936471113655	0.602935812972136	0.213745856570608
KLHL9	12.0420013062791	10.8564255286255	4	0.0772	protein_coding	ENSMUSG00000070923	KLHL9	6.67502538928035	0.657715289761832	1.69242040666306	1.00955127355602
GPM6B	12.7784878612224	10.0714623625566	5.28540221886225	0.0777	protein_coding	ENSMUSG00000031342	GPM6B	10.7703550785156	0.258284634576427	10.1274399603294	5.23840257397583
HNRNPU	12.2632692003727	11.2306209331299	4.58496250072116	0.0782	protein_coding	ENSMUSG00000039630	HNRNPU	7.66238349778864	1.22618429002557	3.65993031660254	4.06606357752854
WHSC1L1	13.9507381360474	12.1440208692669	3.70043971814109	0.079	protein_coding	ENSMUSG00000054823	WHSC1L1	6.63606417854087	3.48448977366242	1.63936098638675	4.6377901930999
PALM	12.1459321458205	10.2094533656289	3.70043971814109	0.0793	protein_coding	ENSMUSG00000035863	PALM	7.50022137070954	0.303916540424917	3.30124340986588	0.9897299895796
STX1B	10.6202198255075	9.75988818322183	3.4594316186373	0.0793	protein_coding	ENSMUSG00000030806	STX1B	9.25280472639521	0.170447688729422	6.75545967563444	2.16482545588029
MAPK3	10.8963324039099	10.1586096882145	3.70043971814109	0.0793	protein_coding	ENSMUSG00000063065	MAPK3	6.80480825356671	0.287180567824475	1.89444433616959	0.345596702196726
TUBA1B	10.609178738142	10.4051414631363	3.32192809488736	0.0794	protein_coding	ENSMUSG00000023004	TUBA1B	6.43540920545893	0.37682349489722	1.39503374443289	0.374423471606094
ANKS1B	12.8388099857086	11.8814963848101	4.8073549220576	0.0796	protein_coding	ENSMUSG00000058589	ANKS1B	8.80474588439106	2.64938845988444	6.10427219523644	8.82090851500142
PGBD5	11.4635243732712	10.2644426002266	3.8073549220576	0.0797	protein_coding	ENSMUSG00000050751	PGBD5	7.99021348393739	0.323420533819326	4.43830525352447	1.72678387743515
NT5DC3	12.5712786185146	10.6803595235137	4	0.0797	protein_coding	ENSMUSG00000054027	NT5DC3	6.23456916194281	0.519096676767596	1.17352979733789	0.584398609089618
MEF2A	11.7948219733312	10.6750749203854	4	0.0796	protein_coding	ENSMUSG00000030557	MEF2A	7.6151181652321	0.51350865968691	3.54004200337265	1.68364248134956
RBM42	12.0539258815311	10.6339034093485	3.16992500144231	0.0799	protein_coding	ENSMUSG00000036733	RBM42	5.15405571234054	0.490287607186335	0.258543207517893	0.0867762448099652
TRIM35	12.1755495506362	10.8225708309502	3.8073549220576	0.0799	protein_coding	ENSMUSG00000022043	TRIM35	6.44182778208783	0.625570999056217	1.40443701975158	0.842466733973644
RB1CC1	13.2385540170986	12.2188659100697	4.24792751344359	0.0805	protein_coding	ENSMUSG00000025907	RB1CC1	7.25272965945894	3.82208027211084	2.75797951303847	7.08024460545639
JARID2	12.4483744596628	11.8910241901495	3.90689059560852	0.0812	protein_coding	ENSMUSG00000038518	JARID2	5.41812232809567	2.68411305957455	0.402004508621084	1.1684411391443
ABHD8	11.8572034715082	10.3706874068072	4.52356195605701	0.0813	protein_coding	ENSMUSG00000007950	ABHD8	7.29149619570037	0.363523036566017	2.84711022200027	0.923116378692231
SLC4A10	12.4270508931509	11.7129568216975	4.75488750216347	0.0814	protein_coding	ENSMUSG00000026904	SLC4A10	8.60435023678271	2.28428416573203	5.83889395230066	8.91796567398471
FMN2	12.8103708001837	12.2221911384563	4.32192809488736	0.0816	protein_coding	ENSMUSG00000028354	FMN2	7.46447807317492	3.80741307222359	3.21390015432575	7.76798858518945
GUCY1A3	12.698270577692	11.0299773465896	4.16992500144231	0.0818	protein_coding	ENSMUSG00000033910	GUCY1A3	7.08126514910175	0.876099350330383	2.40472151665022	1.98171589000541
ANAPC2	11.652844973002	11.2957689344205	3.16992500144231	0.0827	protein_coding	ENSMUSG00000026965	ANAPC2	5.44982962642121	1.36609312939849	0.420340782452541	0.507715082468928
CCDC97	11.7103759712045	10.1098306542788	3.16992500144231	0.0826	protein_coding	ENSMUSG00000002608	CCDC97	5.69772947895681	0.27278908353715	0.616882737248178	0.0786493386771686
ANKIB1	12.7982692749497	11.728345714711	4.8073549220576	0.0841	protein_coding	ENSMUSG00000040351	ANKIB1	6.40744901122403	2.3036265578327	1.36643551162148	2.82703045911711
PURB	10.1497471195047	9.92925840863697	3.58496250072116	0.0842	protein_coding	ENSMUSG00000094483	PURB	9.65512886864022	0.216742903555506	7.64970466962542	3.36749601314393
NRD1	12.3097605447296	11.7673568541257	4.90689059560852	0.0844	protein_coding	ENSMUSG00000053510	NRD1	7.3549594391068	2.40151957855877	2.96434115042497	5.44682013838858
SYP	12.1836353814732	10.1124395067816	3.90689059560852	0.0848	protein_coding	ENSMUSG00000031144	SYP	10.9623279854411	0.27278908353715	10.5437391152783	5.23689889066871
OGDHL	11.7519624134609	11.5933911227917	3.90689059560852	0.0847	protein_coding	ENSMUSG00000021913	OGDHL	4.56079750774575	2.02217925946173	0.118126194728027	0.258227823106583
CAMKV	11.7321674256634	10.6856248397264	3.70043971814109	0.085	protein_coding	ENSMUSG00000032936	CAMKV	7.98554040436756	0.519096676767596	4.38304310198432	2.29798205289933
TRP53INP2	12.0416591516372	9.37937836707126	4.8073549220576	0.0864	protein_coding	ENSMUSG00000038375	TRP53INP2	9.00442324794525	0.105545097129024	6.30036636777876	1.14368260516298
VPS53	12.2124963851939	11.3128829552844	3.8073549220576	0.0869	protein_coding	ENSMUSG00000017288	VPS53	5.98606920423091	1.39580480966094	0.90528801259261	1.21602127321169
ZFYVE26	13.6322000421851	12.9266666293473	4	0.0879	protein_coding	ENSMUSG00000066440	ZFYVE26	4.13801416030824	6.60501111348733	0.0755339851131588	0.228643537147746
KCND3	13.1692986957928	11.0382331347318	3.70043971814109	0.0881	protein_coding	ENSMUSG00000040896	KCND3	6.94344018903712	0.889260631800766	2.12544649356617	1.77773319756028
USP47	13.4027456224957	12.0306671362469	5	0.0882	protein_coding	ENSMUSG00000059263	USP47	5.95528922942752	3.08411750875906	0.874238577934263	2.54650764125903
SPECC1L	13.1178054116824	11.7669429407558	4.08746284125034	0.0882	protein_coding	ENSMUSG00000033444	SPECC1L	4.91646312670358	2.40151957855877	0.172933160032833	0.449333947443757
GPR26	11.4506957715729	9.98584193700334	3.90689059560852	0.089	protein_coding	ENSMUSG00000040125	GPR26	8.89077670761848	0.234308055378473	6.16179734100221	2.35706351463628
APBA2	11.6965329140783	11.1376315982354	4.39231742277876	0.0897	protein_coding	ENSMUSG00000030519	APBA2	6.62754455794146	1.05811180204619	1.62218376144396	1.63507549853177
ATRN	13.0929222751318	12.065752701817	4.32192809488736	0.0898	protein_coding	ENSMUSG00000027312	ATRN	9.38730292290387	3.18311253266374	7.16285348335163	8.6989624892856
PAM	12.3679607096416	11.523561956057	3.90689059560852	0.0897	protein_coding	ENSMUSG00000026335	PAM	6.90863153326004	1.87165376184875	2.07220971959501	3.40886792483073
GRIN2D	12.0977029635247	11.9556499075284	3.58496250072116	0.0905	protein_coding	ENSMUSG00000002771	GRIN2D	4.16581424058266	2.82203389709086	0.0786334413567522	0.313631063663396
2310035C23RIK	12.7498694273968	11.8834069863884	4.52356195605701	0.0906	protein_coding	ENSMUSG00000026319	2310035C23RIK	5.99548516560626	2.63427859787958	0.915205813895879	2.31523455136945
ACHE	12.1465686757408	11.0091287895393	3.90689059560852	0.0908	protein_coding	ENSMUSG00000023328	ACHE	5.47365049496083	0.850299244494569	0.43774085156215	0.284450993811241
MTA1	11.4645457503339	11.0687782779854	4.64385618977472	0.0911	protein_coding	ENSMUSG00000021144	MTA1	5.16321439694497	0.935798067772033	0.259221405859657	0.199611812027398
KSR2	12.0168082876866	11.4787696194758	3.58496250072116	0.0915	protein_coding	ENSMUSG00000061578	KSR2	7.44457885432759	1.76778762070585	3.16120326917904	4.6711629821119
AP1G1	11.7915699121269	11.2755425560867	4.39231742277876	0.0915	protein_coding	ENSMUSG00000096262	AP1G1	4.38501532371632	1.31532773377896	0.102758131144518	0.208036197647171
VPS13A	13.7366133306946	13.2510385272135	4.8073549220576	0.0915	protein_coding	ENSMUSG00000046230	VPS13A	6.60801454313048	6.26235108601858	1.6052596096527	5.44669976295462
ZFP608	13.5514679526269	12.2057932493972	4.16992500144231	0.0919	protein_coding	ENSMUSG00000052713	ZFP608	4.84878024200407	3.76685455595167	0.158421605960322	1.17844212501328
CRY2	12.5781367834147	10.8113746935099	4.32192809488736	0.092	protein_coding	ENSMUSG00000068742	CRY2	6.75366735119869	0.617414195191499	1.81305781839601	0.965659548954488
MEGF9	11.5802585674998	10.8161836814323	3.70043971814109	0.0921	protein_coding	ENSMUSG00000039270	MEGF9	7.95206399068743	0.617414195191499	4.33483649336947	2.76851379539851
ZFHX3	14.0048349207272	13.44759985828	4.24792751344359	0.0924	protein_coding	ENSMUSG00000038872	ZFHX3	5.82029112624259	6.55187760335759	0.733459388772477	3.59652533364381
SEZ6	12.3250243101914	11.590587049915	4.39231742277876	0.0934	protein_coding	ENSMUSG00000000632	SEZ6	7.60652405277943	2.02217925946173	3.54004200337265	5.56413358785488
DPYSL3	11.3885555039826	11.0525680508042	3.58496250072116	0.0938	protein_coding	ENSMUSG00000024501	DPYSL3	5.97339945851012	0.912371637218216	0.891629008947422	0.750125812304536
CPD	13.2179576978641	12.0247933847025	4.16992500144231	0.0941	protein_coding	ENSMUSG00000020841	CPD	7.05104300391812	3.02003299463929	2.32591306172598	5.67653014103154
TSHZ3	12.288289342181	11.664447284548	4.75488750216347	0.0956	protein_coding	ENSMUSG00000021217	TSHZ3	5.61617706130987	2.16865064838487	0.541122831206902	1.2291286505753
SH2B1	11.8305152069768	11.243173983473	3.8073549220576	0.0967	protein_coding	ENSMUSG00000030733	SH2B1	5.01712214418931	1.24569635807962	0.20564469730216	0.247884399063748
CBL	12.3114645154484	11.4210128557792	4.16992500144231	0.0967	protein_coding	ENSMUSG00000034342	CBL	5.83858115283168	1.64099527313557	0.746098155322771	1.20032982505315
DLG3	12.4653113088772	11.4429434958487	4.52356195605701	0.0966	protein_coding	ENSMUSG00000000881	DLG3	6.80089537129505	1.69304727774058	1.87363890019415	2.8784335792393
CABLES1	11.6755160440828	10.8017083589165	3.58496250072116	0.0971	protein_coding	ENSMUSG00000040957	CABLES1	4.01451543090313	0.609478577419334	0.0594989148207069	0.0431800294499396
MAPK10	13.2146226863023	10.5517082616207	3.8073549220576	0.0975	protein_coding	ENSMUSG00000046709	MAPK10	9.49868945026092	0.445956249548479	7.41689665878968	6.15634086774789
PHC1	12.0697853949833	11.5891829670394	3.90689059560852	0.0978	protein_coding	ENSMUSG00000040669	PHC1	6.46006237554351	2.02217925946173	1.42415368685584	2.56470359219224
ABCD2	12.4356702609366	11.120237877342	3.90689059560852	0.0977	protein_coding	ENSMUSG00000055782	ABCD2	6.00010274182504	1.01747013194314	0.918991008971121	0.882923023324777
RNF10	11.604553229079	11.2395985292491	4.70043971814109	0.0981	protein_coding	ENSMUSG00000041740	RNF10	6.58448268722273	1.24569635807962	1.57214161213568	1.86266067915671
USO1	12.5127404628035	11.5112584955023	3.70043971814109	0.098	protein_coding	ENSMUSG00000029407	USO1	6.63853711142303	1.84302463748594	1.63936098638675	2.72760273903519
SLC6A11	11.9893944998447	10.8795832496128	4	0.0985	protein_coding	ENSMUSG00000030307	SLC6A11	7.52171708344354	0.683367499558392	3.33377768341643	2.19554893576343
EPS8	12.2682495719945	11.3128829552844	3.58496250072116	0.0985	protein_coding	ENSMUSG00000015766	EPS8	5.20476442741677	1.39580480966094	0.281711547409391	0.359336985270378
SETD1A	12.5340596564504	12.3306368247233	3.70043971814109	0.0993	protein_coding	ENSMUSG00000042308	SETD1A	5.72637561946759	4.35147791078915	0.639805234263637	2.98251239361777
OSBP2	12.5833178681375	11.5082899861403	3.70043971814109	0.0999	protein_coding	ENSMUSG00000020435	OSBP2	6.3037406108514	1.84302463748594	1.25541304875019	2.06482261494078
IGF1R	13.6501542136751	12.0382331347318	3.70043971814109	0.1	protein_coding	ENSMUSG00000005533	IGF1R	5.18771828322769	3.12952901680971	0.27060185058754	1.04123788000143
TNRC6C	13.582259613445	12.5454471816781	4.32192809488736	0.101	protein_coding	ENSMUSG00000025571	TNRC6C	6.50850329325618	5.27267928409295	1.47799254268887	5.8355034389173
ADCY3	11.9854861991046	11.7473538294781	4.24792751344359	0.101	protein_coding	ENSMUSG00000020654	ADCY3	4.06390599442831	2.35151475342871	0.0658821641973189	0.190078957019898
5031439G07RIK	12.2969162068793	10.3923174227788	3.90689059560852	0.101	protein_coding	ENSMUSG00000036046	5031439G07RIK	6.84925305038111	0.373646315330593	1.95876814444044	0.593818023729538
PYGB	11.9061389961954	11.3060616894283	3.90689059560852	0.101	protein_coding	ENSMUSG00000033059	PYGB	6.43654109076129	1.38765779214242	1.39503374443289	1.80946512638708
NFE2L1	12.2488170592785	11.2784494582205	4.32192809488736	0.101	protein_coding	ENSMUSG00000038615	NFE2L1	8.03303384846295	1.32380737726311	4.52365240245728	5.39167770418054
B4GALT2	11.7465143211385	10.1163439612375	3.8073549220576	0.101	protein_coding	ENSMUSG00000028541	B4GALT2	5.97210299210955	0.274799313298687	0.88784571204465	0.108081513814092
ARHGEF10L	12.2088439907346	11.9080172610628	3.58496250072116	0.102	protein_coding	ENSMUSG00000040964	ARHGEF10L	3.95440842162402	2.68759609517467	0.0533661148885435	0.228294634095133
TACC2	13.2875681028314	13.0906086743413	4.4594316186373	0.102	protein_coding	ENSMUSG00000030852	TACC2	5.64066573788365	6.52667548486595	0.562059307862645	3.88830152703838
SEZ6L	12.5658161071009	11.4993476328766	4.32192809488736	0.103	protein_coding	ENSMUSG00000058153	SEZ6L	8.64642157712176	1.81977323614931	5.93711315094242	7.80573587425653
TMEM132D	12.062720767165	11.6856248397264	3.70043971814109	0.104	protein_coding	ENSMUSG00000034310	TMEM132D	5.26125258059287	2.21587159633346	0.306933285433836	0.726129830485865
LHX2	11.4568677383803	10.2538474849874	3.32192809488736	0.105	protein_coding	ENSMUSG00000000247	LHX2	6.0493950198249	0.321077032468756	0.970363000042281	0.158789532481734
CHD2	13.1959872980285	12.4473415653707	3.70043971814109	0.105	protein_coding	ENSMUSG00000078671	CHD2	5.48854011812792	4.86079139925965	0.446656154582996	2.77287796903044
ERBB2IP	12.9419645929861	12.089781488354	4.95419631038687	0.105	protein_coding	ENSMUSG00000021709	ERBB2IP	6.55924025615048	3.25851188538419	1.53992848447639	4.24778618669344
HECW1	13.6139045440436	12.2705873404475	4.24792751344359	0.106	protein_coding	ENSMUSG00000021301	HECW1	7.3986728361202	4.00953723737334	3.07090209474382	7.79784094300224
ZFPM2	12.9950604670327	11.8431359111114	4.08746284125034	0.106	protein_coding	ENSMUSG00000022306	ZFPM2	4.6772249337747	2.5234437197156	0.129914244776346	0.376946196401782
TLN1	13.0704564159446	12.8967108157261	4.39231742277876	0.106	protein_coding	ENSMUSG00000028465	TLN1	4.78060223809158	6.51412013072746	0.146396969662494	1.09141224264867
USP25	12.7815646272443	11.6293566200796	3.8073549220576	0.106	protein_coding	ENSMUSG00000022867	USP25	5.37214129427071	2.09777230565702	0.371377659704181	0.837624889529563
SATB2	12.3679607096416	11.1045987535644	3.8073549220576	0.107	protein_coding	ENSMUSG00000038331	SATB2	7.13521698860852	1.0025456798374	2.51188667041359	2.4180681327091
TBC1D14	12.8368393597487	11.0794847838268	5.12928301694497	0.108	protein_coding	ENSMUSG00000029192	TBC1D14	5.63508065635757	0.949649954827386	0.562059307862645	0.438977471574778
CSRNP3	11.523561956057	10.7797193551434	3.70043971814109	0.108	protein_coding	ENSMUSG00000044647	CSRNP3	7.20285523821544	0.589254353638873	2.64801300043104	1.3771091136577
RGL1	11.9244413923392	11.171802288683	4.24792751344359	0.108	protein_coding	ENSMUSG00000026482	RGL1	6.81061395052662	1.11692640138535	1.89444433616959	2.00182308095249
NBR1	12.2511865035243	11.5347892114803	4.4594316186373	0.109	protein_coding	ENSMUSG00000017119	NBR1	6.50590239392718	1.89510897092964	1.47799254268887	2.52292959416268
DRP2	12.8622499008515	11.5521887595571	4	0.109	protein_coding	ENSMUSG00000000223	DRP2	6.63438880798481	1.92330595576889	1.63936098638675	2.83150796849255
TMEM131	12.6768386064742	12.4599438483749	3.8073549220576	0.109	protein_coding	ENSMUSG00000026116	TMEM131	8.03479508135592	4.89898818909419	4.52365240245728	10.7416097074358
MAPRE2	13.0746432406397	10.1137421660492	3.90689059560852	0.109	protein_coding	ENSMUSG00000024277	MAPRE2	8.55110619220623	0.274799313298687	5.78458521959989	2.06087580509006
SCD1	12.1910592145317	10.0606959316876	4.52356195605701	0.11	protein_coding	ENSMUSG00000037071	SCD1	8.03762972588818	0.256310026261928	4.52365240245728	1.48523492293717
GPI1	10.9534689622288	10.7125270004398	3.8073549220576	0.11	protein_coding	ENSMUSG00000036427	GPI1	7.92938651422789	0.54054487176756	4.25048114060646	2.26713062515772
DUSP7	11.6483575820097	10.1124395067816	3.90689059560852	0.111	protein_coding	ENSMUSG00000053716	DUSP7	6.50558313357444	0.27278908353715	1.47799254268887	0.203926076879537
PLEKHA6	13.0047471575468	11.806549621986	3.8073549220576	0.111	protein_coding	ENSMUSG00000041757	PLEKHA6	6.73091516362307	2.46264794181461	1.77421705352129	3.80610987888504
ADORA1	12.4983506079296	9.93810932621924	4.24792751344359	0.111	protein_coding	ENSMUSG00000042429	ADORA1	8.21603716561971	0.218445670126011	5.03796275010097	1.61859012302685
GNA12	10.876516946565	10.1548181090521	4.39231742277876	0.111	protein_coding	ENSMUSG00000000149	GNA12	6.83314554133179	0.2892748829077	1.93700811907606	0.358188722801272
GLUD1	11.5536292939164	10.7116669735643	4.08746284125034	0.111	protein_coding	ENSMUSG00000021794	GLUD1	8.21862808841521	0.54054487176756	5.03796275010097	2.98085209689946
NOS1	12.3963371942311	12.0660891904578	3.90689059560852	0.112	protein_coding	ENSMUSG00000029361	NOS1	5.81539635609352	3.18311253266374	0.724275248622252	2.34312328118446
PRMT7	12.0640690803855	11.2070143201775	3.58496250072116	0.112	protein_coding	ENSMUSG00000060098	PRMT7	4.41171683714489	1.17942976858105	0.104968093739573	0.188293704326252
FGFR1	12.3429080337916	11.3553510964248	4.32192809488736	0.114	protein_coding	ENSMUSG00000031565	FGFR1	5.66064505388005	1.49168996172913	0.583564997627243	0.819672728117709
SPPL3	11.4599438483749	10.1736771363034	4.16992500144231	0.114	protein_coding	ENSMUSG00000029550	SPPL3	5.83551389914873	0.293411348704424	0.746098155322771	0.10407554710195
ATXN2	12.1267044728432	11.9147588389419	4.52356195605701	0.115	protein_coding	ENSMUSG00000042605	ATXN2	8.00397812564684	2.74070929139912	4.45229660306609	8.23037938028274
OTUD7A	11.7569732261654	11.4413880293467	3.58496250072116	0.115	protein_coding	ENSMUSG00000033510	OTUD7A	3.87458366279494	1.69304727774058	0.0430278551012959	0.141095868045958
ANKRD12	13.4084624328844	12.6054795180617	4.39231742277876	0.115	protein_coding	ENSMUSG00000034647	ANKRD12	7.11069723959381	5.46671004086279	2.45808023821883	8.39987305890185
PSMD1	11.6688849842662	11.4828079567267	4.39231742277876	0.116	protein_coding	ENSMUSG00000026229	PSMD1	6.40441166616795	1.77386184591349	1.36191278351034	2.20385177178917
NR3C2	11.9968265280207	11.5230718269404	4.32192809488736	0.116	protein_coding	ENSMUSG00000031618	NR3C2	5.11538659923395	1.87165376184875	0.237978384469621	0.476894826247804
LPHN2	13.0676024188895	12.1312139050863	4.85798099512757	0.116	protein_coding	ENSMUSG00000028184	LPHN2	7.15637294176275	3.43458992937367	2.54482196970966	6.46305253172319
DYNC2H1	13.8150830366899	13.6601073447875	4.52356195605701	0.117	protein_coding	ENSMUSG00000047193	DYNC2H1	5.55715436921229	7.46043570896747	0.500964186263697	3.26324840462778
ZFP251	12.1649069266757	10.902375114486	4.16992500144231	0.117	protein_coding	ENSMUSG00000022526	ZFP251	4.04156756025348	0.710872571755587	0.0626830882329309	0.0674829058807326
RUFY3	12.6664459388148	11.1767964781476	3.32192809488736	0.117	protein_coding	ENSMUSG00000029291	RUFY3	7.95851013490927	1.11692640138535	4.31587504362812	4.70493282849847
ATP2C1	12.6697708885255	11.4923539451599	4.08746284125034	0.118	protein_coding	ENSMUSG00000032570	ATP2C1	7.49186325625631	1.79672554713338	3.2757673259195	4.8183405910845
GRIK2	12.4499224158638	11.4721831161895	3.4594316186373	0.119	protein_coding	ENSMUSG00000056073	GRIK2	6.37491466042893	1.74495619907703	1.32430032204022	2.0970350696274
MN1	12.581200581925	11.9270371687203	4	0.12	protein_coding	ENSMUSG00000070576	MN1	5.37976342110822	2.76147219612909	0.377865631149638	1.15546016531958
TANC1	13.4758600664759	12.5188989927773	3.8073549220576	0.12	protein_coding	ENSMUSG00000035168	TANC1	4.94315939921214	5.11851859850754	0.182641422360555	2.17198634686776
MCM3AP	12.6400189324558	12.5304063370991	4.16992500144231	0.123	protein_coding	ENSMUSG00000001150	MCM3AP	5.10095743246824	5.16896204537457	0.232987787924047	2.43765081264235
B4GALT6	12.1045987535644	10.1661630826461	4.08746284125034	0.124	protein_coding	ENSMUSG00000056124	B4GALT6	7.93398348197455	0.291330783075159	4.25048114060646	1.49992115636924
ATRX	13.731849336137	12.8757493514201	5.75488750216347	0.124	protein_coding	ENSMUSG00000031229	ATRX	8.5836413866257	6.3809280359109	5.84516958248192	12.2547765714695
GNPTAB	12.3904376895605	11.8572034715082	5.04439411935845	0.124	protein_coding	ENSMUSG00000035311	GNPTAB	6.8290068765328	2.59759929766014	1.93700811907606	4.26783891925464
D5ERTD579E	12.6932691428932	11.9872640120725	4.4594316186373	0.124	protein_coding	ENSMUSG00000029190	D5ERTD579E	7.00634308619966	2.92757245801118	2.2489174091514	5.34471467034538
FLRT1	12.5169311219987	10.9837061926593	3.70043971814109	0.124	protein_coding	ENSMUSG00000047787	FLRT1	6.63463665663308	0.815979920834523	1.63936098638675	1.26542146623537
TSPAN9	11.9840623696864	9.49185309632967	3.16992500144231	0.124	protein_coding	ENSMUSG00000030352	TSPAN9	5.54678449525557	0.119576719291756	0.491271513271111	0.00996258803007828
DOC2B	12.0515488384404	10.2749604721406	3.32192809488736	0.125	protein_coding	ENSMUSG00000020848	DOC2B	4.45304331779345	0.325819638369519	0.108193374018971	0.00856462413432049
SYNJ2	12.8171835394257	12.3077700318907	4.08746284125034	0.125	protein_coding	ENSMUSG00000023805	SYNJ2	6.22762033815887	4.24535212975565	1.16335126893419	3.99803626354746
BAZ1B	12.8411711892485	12.116993677547	4.32192809488736	0.125	protein_coding	ENSMUSG00000002748	BAZ1B	6.41590590368187	3.40311944254869	1.36643551162148	3.86735161867061
HOMER1	12.4805377831018	10.2143191208008	4.64385618977472	0.126	protein_coding	ENSMUSG00000007617	HOMER1	7.90676875837674	0.306106646131506	4.18680815509162	1.54395099165131
MYBBP1A	12.0073777333213	11.9783529581651	3.58496250072116	0.128	protein_coding	ENSMUSG00000040463	MYBBP1A	4.67201657662171	2.88540903796454	0.129914244776346	0.518444465811785
PIK3CB	12.2076244682268	11.6416002158344	3.90689059560852	0.132	protein_coding	ENSMUSG00000032462	PIK3CB	4.69936752034102	2.12145697803206	0.133095585251879	0.300812340464827
EXPH5	12.5403702437436	12.5223363209133	4.39231742277876	0.134	protein_coding	ENSMUSG00000034584	EXPH5	5.68294826919495	5.18769543491569	0.605632914113412	3.45625128078846
C230081A13RIK	13.4224590349179	12.3465137331656	4.39231742277876	0.134	protein_coding	ENSMUSG00000074305	C230081A13RIK	6.93197963064396	4.39872496184102	2.10160206492728	6.4982226841624
IRS1	13.1616043040028	11.8517490414161	4.24792751344359	0.134	protein_coding	ENSMUSG00000055980	IRS1	5.02595315122277	2.55302724598652	0.206058903048069	0.587858909102526
FBXO18	12.2544381482673	11.6541884730595	4.08746284125034	0.137	protein_coding	ENSMUSG00000058594	FBXO18	5.03539523124837	2.14518509267697	0.209889663195232	0.497735272898045
MKL1	12.2094533656289	11.4993476328766	3.90689059560852	0.138	protein_coding	ENSMUSG00000042292	MKL1	5.85884311908148	1.81977323614931	0.771726152905744	1.35340727146583
SNX19	12.4359306517036	11.5478585060584	3.4594316186373	0.139	protein_coding	ENSMUSG00000031993	SNX19	6.06584527672278	1.92330595576889	0.987931573724311	1.77079118755898
LONRF2	12.3097605447296	10.604553229079	4.39231742277876	0.14	protein_coding	ENSMUSG00000048814	LONRF2	8.17752194056144	0.475256823892578	4.94672507120955	2.51164018781803
PIAS1	12.4107163336043	10.9336906549522	3.70043971814109	0.14	protein_coding	ENSMUSG00000032405	PIAS1	5.77243362925322	0.748333264161315	0.68412916798564	0.443921942705312
DMXL1	13.6794800995054	13.1500645790815	5.4594316186373	0.144	protein_coding	ENSMUSG00000037416	DMXL1	6.81368224146713	6.38084403249792	1.89444433616959	6.92927015177826
POU6F1	12.429406741514	10.8049376720519	4	0.144	protein_coding	ENSMUSG00000009739	POU6F1	6.57826972698556	0.609478577419334	1.56369508064576	0.87529346870046
SOCS5	12.1013191544233	10.6537407787066	3	0.145	protein_coding	ENSMUSG00000037104	SOCS5	6.12792644449566	0.504396374173551	1.05340912792816	0.493729067087256
ABCC5	13.2529610363937	12.0937476627857	3.58496250072116	0.146	protein_coding	ENSMUSG00000022822	ABCC5	6.07355473220913	3.32487771304061	0.998057190062836	2.95151345867641
CLOCK	13.0093037783248	11.3597495603223	4.32192809488736	0.147	protein_coding	ENSMUSG00000029238	CLOCK	6.77487605429238	1.49932480816792	1.83293780323573	2.57274674089516
FBXO21	12.3594750488495	10.9808536063797	3.4594316186373	0.147	protein_coding	ENSMUSG00000032898	FBXO21	6.23056934392936	0.80692424897533	1.17352979733789	0.917753132544421
SMCR8	12.9796038240745	11.4573808790725	4	0.148	protein_coding	ENSMUSG00000049323	SMCR8	5.45891543392997	1.72226453884544	0.428972332769473	0.719346225653159
PHF2	12.3622178159131	11.6843103111243	3.32192809488736	0.148	protein_coding	ENSMUSG00000038025	PHF2	5.46593442672646	2.21587159633346	0.428972332769473	1.02296594133807
RFX7	13.008253527096	12.1179677037171	4.32192809488736	0.148	protein_coding	ENSMUSG00000037674	RFX7	6.88125425207934	3.40311944254869	2.02589614976674	5.38318959098738
USP10	11.65999589243	11.2179576978641	3.8073549220576	0.15	protein_coding	ENSMUSG00000031826	USP10	5.25580063597095	1.19806594796236	0.306933285433836	0.307635594338193
KHSRP	11.9654235658101	11.1337844091799	3.32192809488736	0.15	protein_coding	ENSMUSG00000007670	KHSRP	5.18404526772036	1.042519419654	0.27060185058754	0.233257788000463
MAP4K3	12.3171299263845	11.3939266756404	3.16992500144231	0.15	protein_coding	ENSMUSG00000024242	MAP4K3	6.15986803212206	1.57362441039964	1.09478052753284	1.6051391830637
MICAL3	13.5754210657949	11.5985178106126	3.4594316186373	0.15	protein_coding	ENSMUSG00000003178	MICAL3	5.4327083361349	2.04627033742721	0.411843199786002	0.86913863335899
DENND1A	12.0748104611605	11.5750664645787	3.4594316186373	0.15	protein_coding	ENSMUSG00000035392	DENND1A	6.19776650272985	1.97452145992556	1.13598841496076	2.04445425898681
EPAS1	12.3858624006415	11.3581017074408	4.52356195605701	0.15	protein_coding	ENSMUSG00000024140	EPAS1	7.52709371925196	1.49168996172913	3.36019868786121	4.35675369079225
RFX3	12.0960562391809	11.1611318829843	4	0.15	protein_coding	ENSMUSG00000040929	RFX3	7.00840891654717	1.09051458218032	2.2489174091514	2.34447030702074
CHD9	13.6602187885356	13.0872970809192	4.58496250072116	0.151	protein_coding	ENSMUSG00000056608	CHD9	6.93193381108351	6.67918958146601	2.10160206492728	8.07009622687069
ANAPC5	12.2336196767597	11.1324997296285	4.52356195605701	0.151	protein_coding	ENSMUSG00000029472	ANAPC5	6.96865465623228	1.042519419654	2.17401518848584	2.16914953101493
JUND	11.4908508767403	10.0028150156071	3.58496250072116	0.151	protein_coding	ENSMUSG00000071076	JUND	4.06445338776737	0.238003061586247	0.0658821641973189	0.00041899465545394
NFASC	12.3720488252728	12.0454183970308	3.58496250072116	0.152	protein_coding	ENSMUSG00000026442	NFASC	9.63952134083018	3.11008665693109	7.69812346541307	8.89415257706728
INTS5	11.6763978870448	11.577900836887	3.8073549220576	0.154	protein_coding	ENSMUSG00000071652	INTS5	3.1991190808007	1.99488458207963	0.0100473326537666	0.0326527234965482
CBFA2T3	12.9592775057205	10.8634119589416	3.16992500144231	0.155	protein_coding	ENSMUSG00000006362	CBFA2T3	4.99709160748183	0.664228584577093	0.197514489615397	0.105523489697184
DHCR24	11.9758479680068	10.5989829710361	3.16992500144231	0.155	protein_coding	ENSMUSG00000034926	DHCR24	6.97444531933249	0.471748222471245	2.19306685628225	0.85545633739149
SFXN5	12.0021117764799	10.1433832139898	4.24792751344359	0.158	protein_coding	ENSMUSG00000033720	SFXN5	6.7593677100769	0.283057143121121	1.81305781839601	0.316287151044919
C2CD3	13.1262204823301	12.783612165256	4.4594316186373	0.159	protein_coding	ENSMUSG00000047248	C2CD3	4.90808575519667	6.20570525983432	0.172933160032833	1.77975014490768
SOCS7	12.7762273885073	10.7648715907361	4.24792751344359	0.16	protein_coding	ENSMUSG00000038485	SOCS7	6.0010122341998	0.575075621845269	0.918991008971121	0.509211922545086
KIFAP3	11.9318455401837	11.2455527062557	4.16992500144231	0.162	protein_coding	ENSMUSG00000026585	KIFAP3	8.31941236811711	1.25449323657821	5.33943442057842	6.24689567695114
DNAJC5	11.8925428166486	9.22158712126481	3.4594316186373	0.162	protein_coding	ENSMUSG00000000826	DNAJC5	8.79247780384287	0.0985715069540018	6.08914760255221	1.01625415191517
SMARCD1	11.6225094546833	10.5961897561444	3.70043971814109	0.164	protein_coding	ENSMUSG00000023018	SMARCD1	6.58670920615026	0.466936471113655	1.57214161213568	0.628853830609812
BRAF	13.2701492973165	11.3072008091408	4.70043971814109	0.165	protein_coding	ENSMUSG00000002413	BRAF	7.93924005919526	1.38765779214242	4.30122692388214	5.1719192730376
PCNT	13.2939026686215	13.0952321716193	3.4594316186373	0.165	protein_coding	ENSMUSG00000001151	PCNT	4.63426034015889	6.71647838955538	0.125588792044792	0.683874642477158
ABLIM1	13.8042318772105	11.477252323938	4.32192809488736	0.167	protein_coding	ENSMUSG00000025085	ABLIM1	6.40957753697842	1.76778762070585	1.36643551162148	2.18062495619579
BC018242	11.4252159032994	10.4083297407674	4	0.167	protein_coding	ENSMUSG00000040563	BC018242	7.36792661551316	0.380092399425226	2.99223743096661	1.04364520085228
EPS15	11.6631133084558	11.4470832262097	4.95419631038687	0.167	protein_coding	ENSMUSG00000028552	EPS15	8.43523159176004	1.69304727774058	5.62057510555342	7.2589404419087
AARS	12.2559137493378	11.5053153561362	4	0.17	protein_coding	ENSMUSG00000031960	AARS	6.67619556434455	1.81977323614931	1.69242040666306	2.7792443332145
PARD3	13.3557640225472	12.0512089409148	3	0.171	protein_coding	ENSMUSG00000025812	PARD3	3.79597280866635	3.15590704785402	0.0353044683342362	0.249052108876205
MFN2	12.337343147274	11.2143191208008	4.16992500144231	0.173	protein_coding	ENSMUSG00000029020	MFN2	6.54646220317762	1.18855314483248	1.52412368849866	1.7423129820911
RANGAP1	11.998237821888	11.0279059965699	3.16992500144231	0.173	protein_coding	ENSMUSG00000022391	RANGAP1	7.14996102797339	0.876099350330383	2.53894430350282	2.07905854393725
ADAM23	13.3652288492515	11.4635243732712	4.52356195605701	0.173	protein_coding	ENSMUSG00000025964	ADAM23	8.61847116098786	1.73858022139941	5.85761828293654	7.5630099735257
DVL1	12.2585660338899	11.1885888457073	3.90689059560852	0.174	protein_coding	ENSMUSG00000029071	DVL1	5.19404905290002	1.14358716085291	0.275724238321912	0.268791264982558
UBN1	12.8769005910403	11.801304186049	4	0.174	protein_coding	ENSMUSG00000039473	UBN1	5.5989852647034	2.46264794181461	0.530873676375877	1.3874633114149
CLCN4-2	12.5643876960526	11.1978309980122	4.16992500144231	0.175	protein_coding	ENSMUSG00000000605	CLCN4-2	7.08515597018737	1.16127062582232	2.40472151665022	2.6934952529404
TRIM28	11.6626683755175	11.2905948880826	4.16992500144231	0.176	protein_coding	ENSMUSG00000005566	TRIM28	6.71430799579855	1.3447897489762	1.74800788894683	2.19837520245244
PDE4A	12.9021866623871	11.527965641134	4	0.177	protein_coding	ENSMUSG00000032177	PDE4A	7.67359287161841	1.87165376184875	3.69001526275236	5.444349542758
ATP6V1A	12.7308946465417	10.8841705191084	4.64385618977472	0.18	protein_coding	ENSMUSG00000052459	ATP6V1A	8.92986884432345	0.690444934827371	6.20535824155946	6.57053615296893
ABCF1	11.6211361132746	11.2957689344205	3.32192809488736	0.18	protein_coding	ENSMUSG00000038762	ABCF1	6.02393146369161	1.36609312939849	0.942727999456055	1.23232618270288
DCLK2	12.237209960755	11.2726297849764	4.39231742277876	0.18	protein_coding	ENSMUSG00000028078	DCLK2	5.35346143864545	1.31532773377896	0.356131734678126	0.411018330616276
FEM1A	12.0546043179607	10.940313597146	3.8073549220576	0.181	protein_coding	ENSMUSG00000043683	FEM1A	5.95671442599101	0.751368941164802	0.874238577934263	0.603028645795497
ZIC1	11.7099453802325	10.3923174227788	3.90689059560852	0.182	protein_coding	ENSMUSG00000032368	ZIC1	4.63636343976615	0.373646315330593	0.125588792044792	0.0203637158791925
TRF	11.2934716488381	11.0320457269308	3.32192809488736	0.186	protein_coding	ENSMUSG00000032554	TRF	5.01693944989644	0.885730995269862	0.20564469730216	0.158003034233131
SEMA6D	13.2401950539799	11.706064267335	4	0.186	protein_coding	ENSMUSG00000027200	SEMA6D	7.03501794578812	2.26057093978811	2.30002775940512	4.26169785301541
HDAC6	12.0192432166036	11.7523806465529	3.4594316186373	0.186	protein_coding	ENSMUSG00000031161	HDAC6	4.80304609801028	2.34510620800622	0.148698739772749	0.382260712513619
ITGAV	13.2403441466314	11.6447575925163	3.70043971814109	0.187	protein_coding	ENSMUSG00000027087	ITGAV	7.49813493172813	2.14488537108276	3.2757673259195	5.442165665932
WHSC1	12.7228075311695	12.004922678569	3.4594316186373	0.187	protein_coding	ENSMUSG00000057406	WHSC1	6.87217631192674	3.01429149008101	2.00321038189792	5.00020907784416
LUZP1	12.8782425438693	11.6470086384416	4.32192809488736	0.187	protein_coding	ENSMUSG00000001089	LUZP1	6.53261523092448	2.14525330980338	1.50854983671301	2.87630116060686
CPNE6	11.0579917227592	10.7090838125503	2.8073549220576	0.189	protein_coding	ENSMUSG00000022212	CPNE6	7.29834100844875	0.536548312165632	2.84711022200027	1.37087605465777
TGFBRAP1	13.3587885415604	11.4330637651221	3.90689059560852	0.189	protein_coding	ENSMUSG00000070939	TGFBRAP1	5.67441143347073	1.67044940174637	0.594528723807764	0.952043765703107
GRIA1	12.496853777388	11.4711671337244	4.85798099512757	0.189	protein_coding	ENSMUSG00000020524	GRIA1	8.5284369866697	1.74495619907703	5.76328378909407	7.46961011044699
SIDT2	12.1440208692669	11.4194335507054	3.90689059560852	0.189	protein_coding	ENSMUSG00000034908	SIDT2	6.41810664825046	1.64099527313557	1.37598827310733	2.07225429887734
DYRK1A	13.0031665066652	11.2784494582205	4.24792751344359	0.189	protein_coding	ENSMUSG00000022897	DYRK1A	6.53526470754773	1.32380737726311	1.50854983671301	1.87409957225851
UPF1	12.1743015444676	11.7206717868256	3.58496250072116	0.189	protein_coding	ENSMUSG00000058301	UPF1	4.16081432928676	2.2801766550489	0.0786334413567522	0.199616844296464
RBBP6	12.9236988832951	12.4099212412497	3.58496250072116	0.189	protein_coding	ENSMUSG00000030779	RBBP6	6.89492862680134	4.71461288616388	2.04890018487271	6.69066060425901
RAD23B	11.8959538928122	10.2888660741658	4.08746284125034	0.19	protein_coding	ENSMUSG00000028426	RAD23B	6.49968480087437	0.332354896129264	1.46898796115087	0.299581807419454
GNAQ	12.4599438483749	10.0768155970508	4.52356195605701	0.192	protein_coding	ENSMUSG00000024639	GNAQ	7.98393751826934	0.262579808622533	4.38304310198432	1.44985447280908
WDR47	12.2185632361903	11.4858293087019	4.64385618977472	0.192	protein_coding	ENSMUSG00000040389	WDR47	6.93394681712076	1.79078599270327	2.11971754696489	3.35006485989321
SCAMP5	11.6917435191713	9.467605550083	3.16992500144231	0.192	protein_coding	ENSMUSG00000040722	SCAMP5	8.51823256413073	0.11594824820983	5.74139910522777	1.24067735637869
CARM1	11.7389366816761	10.8352609186275	3.32192809488736	0.193	protein_coding	ENSMUSG00000032185	CARM1	5.82357629445151	0.639936129507575	0.733459388772477	0.422164703345827
MGLL	12.11731842601	10.075479149488	4.16992500144231	0.194	protein_coding	ENSMUSG00000033174	MGLL	7.29848285205538	0.262579808622533	2.84711022200027	0.633044155539235
SCRIB	12.4374920101254	12.2871351860867	3.8073549220576	0.195	protein_coding	ENSMUSG00000022568	SCRIB	3.83630476584213	4.12712758815521	0.0390315345299927	0.264817905114542
BCL11A	13.3911093040417	11.3542493819452	4.16992500144231	0.196	protein_coding	ENSMUSG00000000861	BCL11A	6.7939604888907	1.49168996172913	1.87363890019415	2.58406889431847
ABLIM2	11.852919585124	10.9858419370033	3.58496250072116	0.197	protein_coding	ENSMUSG00000029095	ABLIM2	6.89954795143851	0.815979920834523	2.04890018487271	1.52188707319473
BCL7A	12.9581901836937	9.45327063401062	3.16992500144231	0.197	protein_coding	ENSMUSG00000029438	BCL7A	5.70621165320619	0.113496145767915	0.625443322939576	0.0187605031527866
RYR3	14.0700370644198	13.8699793329	3.70043971814109	0.197	protein_coding	ENSMUSG00000057378	RYR3	5.13785134137409	7.64163633618578	0.248353364908926	3.80582971533944
KCNH5	11.9865531497567	11.5347892114803	4.52356195605701	0.197	protein_coding	ENSMUSG00000034402	KCNH5	6.4255490624874	1.89510897092964	1.38067794290972	2.35356418849527
GALNT9	11.567005370247	10.8257538328831	3.4594316186373	0.198	protein_coding	ENSMUSG00000033316	GALNT9	7.05652293318068	0.631386202414792	2.35200026318093	1.2845251834413
POLDIP3	12.2960558380788	10.3128829552844	3.32192809488736	0.197	protein_coding	ENSMUSG00000041815	POLDIP3	6.10627296293089	0.341512929716672	1.03958502888236	0.197316529037892
DZIP1	12.9826371336694	11.4204866128258	4.39231742277876	0.203	protein_coding	ENSMUSG00000042156	DZIP1	5.92981266271978	1.64099527313557	0.847220972853233	1.33659378050061
NSG1	11.0633950812885	9.12412131182919	4.32192809488736	0.203	protein_coding	ENSMUSG00000029126	NSG1	6.69529484385741	0.100542600901813	1.71813764447292	0.0743528116033582
OCRL	12.5992154950177	11.4257404243162	4.08746284125034	0.203	protein_coding	ENSMUSG00000001173	OCRL	6.35284904364278	1.64794017977943	1.29660737148735	1.95781394625965
MIDN	11.8564255286255	10.5764843467969	3.32192809488736	0.203	protein_coding	ENSMUSG00000035621	MIDN	5.87534122923849	0.458691239500971	0.784697865111624	0.286797221379667
NUP214	13.0010562746348	12.612177385881	3.70043971814109	0.206	protein_coding	ENSMUSG00000001855	NUP214	6.30274025617915	5.55626627905779	1.24538464532554	5.31490156254549
PPP3CB	11.9136374280491	10.7338627196785	4.24792751344359	0.207	protein_coding	ENSMUSG00000021816	PPP3CB	8.70295724820113	0.552978491502123	5.97908312319845	4.56446243371538
CTCF	11.9004894848346	11.1104833098162	4.08746284125034	0.207	protein_coding	ENSMUSG00000005698	CTCF	5.46586341452895	1.0025456798374	0.428972332769473	0.344267434327352
ZFP523	11.4093909361377	10.7372473430277	3.70043971814109	0.208	protein_coding	ENSMUSG00000024220	ZFP523	6.03157106224263	0.557240152240437	0.956534560385138	0.499945304568514
WSCD1	11.9765641234153	10.9307373375629	3.58496250072116	0.208	protein_coding	ENSMUSG00000020811	WSCD1	6.07015272428678	0.740193989530052	0.998057190062836	0.697417027945538
PDPK1	13.3295160672065	10.7287708495427	4.32192809488736	0.214	protein_coding	ENSMUSG00000024122	PDPK1	7.72677644061876	0.550855812594096	3.81116921161263	1.95594701806734
DHX8	12.0761475280225	11.8668925276766	3.90689059560852	0.215	protein_coding	ENSMUSG00000034931	DHX8	5.07569545115306	2.56981280939726	0.223387883916705	0.646795823706373
CAPRIN1	12.8904542928318	11.0660891904578	4.16992500144231	0.217	protein_coding	ENSMUSG00000027184	CAPRIN1	7.82828752488122	0.935798067772033	4.00361233604165	3.71952307894849
RORA	11.2191685204622	10.7090838125503	3.4594316186373	0.219	protein_coding	ENSMUSG00000032238	RORA	7.37395794330168	0.536548312165632	3.01451412425219	1.46784154399851
PCIF1	11.6416002158344	11.2270141936491	3.58496250072116	0.219	protein_coding	ENSMUSG00000039849	PCIF1	4.80942840732174	1.21717411989252	0.150914836003172	0.207125837573838
ZFP598	11.6825557410803	11.4130989849153	3.4594316186373	0.219	protein_coding	ENSMUSG00000041130	ZFP598	4.42072226193307	1.61848270490386	0.106052886317026	0.232015051075841
EIF4B	11.9121408562957	10.8423503434138	3.70043971814109	0.219	protein_coding	ENSMUSG00000058655	EIF4B	6.98919218312219	0.646080749349322	2.21805604249254	1.24021014175272
INPP5A	11.5717526435035	10.4635243732712	3.4594316186373	0.22	protein_coding	ENSMUSG00000025477	INPP5A	4.87811496190434	0.40171715593727	0.163908131680193	0.0393673835327479
CYLD	13.3712321283696	11.5323559252888	4.4594316186373	0.22	protein_coding	ENSMUSG00000036712	CYLD	6.67474625055657	1.89510897092964	1.69242040666306	2.85847812454709
NTNG2	12.8906442836191	10.7895336449704	3.8073549220576	0.22	protein_coding	ENSMUSG00000035513	NTNG2	5.10632437240907	0.596616857555249	0.237978384469621	0.104727372634013
PLXNC1	12.7821791938312	12.2060986139958	4	0.22	protein_coding	ENSMUSG00000074785	PLXNC1	6.08694156318398	3.76685455595167	1.01191147082464	3.29123438468058
MTMR9	11.2336196767597	10.677719641641	3.8073549220576	0.221	protein_coding	ENSMUSG00000035078	MTMR9	4.80092006312472	0.515369034680017	0.148698739772749	0.0543931528074876
AFTPH	12.4278366034585	11.4241662888181	4.90689059560852	0.222	protein_coding	ENSMUSG00000049659	AFTPH	6.00351497885937	1.64099527313557	0.918991008971121	1.44536588514302
C030046E11RIK	13.1878159871466	12.1283166029035	4	0.222	protein_coding	ENSMUSG00000038658	C030046E11RIK	4.97166274362497	3.45231527403525	0.189842791701584	1.02481043642935
FNDC3A	12.7681843247769	11.8340759534349	4.24792751344359	0.223	protein_coding	ENSMUSG00000033487	FNDC3A	6.05619052867681	2.50701810983272	0.984206267145677	2.36883360773489
ZMYM4	12.7747870596012	12.1830150008828	3.4594316186373	0.223	protein_coding	ENSMUSG00000042446	ZMYM4	6.3154980456146	3.60556149506167	1.25910836956964	3.7328426300474
INPPL1	12.3309168781146	11.8818787076004	4.24792751344359	0.223	protein_coding	ENSMUSG00000032737	INPPL1	3.35999191478628	2.64938845988444	0.0127334307260323	0.130731252986846
EFR3A	13.283088353024	11.3253054550897	4.16992500144231	0.224	protein_coding	ENSMUSG00000015002	EFR3A	6.89523963777486	1.41755936941886	2.04890018487271	2.70550795789497
CPEB3	12.6266216523584	11.0801513096141	3.90689059560852	0.225	protein_coding	ENSMUSG00000039652	CPEB3	6.10570997925103	0.959495559226228	1.03958502888236	0.931370672519348
PPP1R15B	11.4706588740606	11.0320457269308	3.8073549220576	0.225	protein_coding	ENSMUSG00000046062	PPP1R15B	5.3139220256137	0.885730995269862	0.334254909810365	0.227444370972733
SLITRK3	11.9614496943982	11.5230718269404	4.52356195605701	0.226	protein_coding	ENSMUSG00000048304	SLITRK3	7.11161623198151	1.87165376184875	2.45808023821883	3.95905166118395
TSC22D2	13.1337844091799	11.1736771363034	4	0.23	protein_coding	ENSMUSG00000027806	TSC22D2	6.2952240758147	1.11692640138535	1.24175113580637	1.32478861010215
CX3CL1	11.6179265567988	10.2143191208008	4.16992500144231	0.232	protein_coding	ENSMUSG00000031778	CX3CL1	10.0084390719934	0.306106646131506	7.94287131569005	5.9468809524709
TRERF1	12.6668897084403	11.8978454560055	4	0.232	protein_coding	ENSMUSG00000064043	TRERF1	6.01750052967531	2.66846843783628	0.942727999456055	2.38946706201441
DLG1	12.4117757755765	11.5924570372681	4	0.233	protein_coding	ENSMUSG00000022770	DLG1	6.97940005432459	2.02217925946173	2.19872223601009	3.80541403663824
ZKSCAN1	13.05069894443	10.7193888209421	4.4594316186373	0.233	protein_coding	ENSMUSG00000029729	ZKSCAN1	6.78998129285339	0.544612733581835	1.86701948733531	0.849026511332669
NFX1	12.5608104687279	11.7334390828994	4	0.233	protein_coding	ENSMUSG00000028423	NFX1	5.64626167412276	2.33268379750599	0.572741867530701	1.38203436255788
PFKP	12.1563991448716	11.3793783670713	3.4594316186373	0.236	protein_coding	ENSMUSG00000021196	PFKP	7.40542578797191	1.54389305631915	3.07630141308785	4.22908293756907
PSD3	13.8707500033461	11.8205778826558	5.28540221886225	0.235	protein_coding	ENSMUSG00000030465	PSD3	9.8885427555176	2.47910846108227	7.8161403852232	8.34290966164758
LRFN1	11.5536292939164	11.2155329997457	3.58496250072116	0.238	protein_coding	ENSMUSG00000030600	LRFN1	2.96551190504334	1.19806594796236	0.00635112425124182	0.0034519355097579
EXOC3	12.1661630826461	11.1472049249422	3.8073549220576	0.238	protein_coding	ENSMUSG00000034152	EXOC3	6.30511723537667	1.06776892402558	1.25541304875019	1.27059634364889
EPN2	12.1205618964429	10.9359016822676	4.16992500144231	0.241	protein_coding	ENSMUSG00000001036	EPN2	6.55530166868069	0.751368941164802	1.53992848447639	1.09741179002292
REPS2	12.9040700765461	10.9270371687203	5.12928301694497	0.244	protein_coding	ENSMUSG00000040855	REPS2	8.52810581163215	0.740193989530052	5.76328378909407	5.28535118529945
ARHGAP5	12.7136013135738	12.1395513523988	6.04439411935845	0.244	protein_coding	ENSMUSG00000035133	ARHGAP5	8.11597621589424	3.48448977366242	4.72358516512113	9.57204623932348
KCNH2	12.1823943534045	11.8125784441354	3.4594316186373	0.245	protein_coding	ENSMUSG00000038319	KCNH2	5.39655745575472	2.49009005620545	0.387147303388645	1.03959321539212
PDZD4	11.9556499075284	11.179287104646	3.90689059560852	0.245	protein_coding	ENSMUSG00000002006	PDZD4	4.98584870306872	1.12635606614614	0.193972825370222	0.209614569755718
ATP8A1	13.217654833364	11.8089641749193	4.39231742277876	0.246	protein_coding	ENSMUSG00000037685	ATP8A1	8.75029779290899	2.46264794181461	6.02731591981533	8.82551242664114
ARC	11.577900836887	10.2179576978641	3.16992500144231	0.246	protein_coding	ENSMUSG00000022602	ARC	8.43226347297584	0.306106646131506	5.56596614714443	2.14732242600784
HSPH1	12.7056323873614	11.3481748675356	4.39231742277876	0.247	protein_coding	ENSMUSG00000029657	HSPH1	8.44621547053357	1.46949327377901	5.59360541998491	6.7918846366734
ZFP687	12.2137117981057	11.8587580999354	3.8073549220576	0.249	protein_coding	ENSMUSG00000019338	ZFP687	3.7369505054993	2.58385813900404	0.029686216043505	0.164659534411281
ZFP180	11.724087461794	10.9425145053392	3.32192809488736	0.25	protein_coding	ENSMUSG00000057101	ZFP180	5.31529721527691	0.759677669988002	0.335350574914746	0.191889248694715
L3MBTL2	11.7439928610602	11.1554507313121	3.16992500144231	0.251	protein_coding	ENSMUSG00000022394	L3MBTL2	4.48549343939531	1.08371576897268	0.111372601698632	0.171951323266157
LRRC16B	12.217654833364	12.0610336016811	3.8073549220576	0.255	protein_coding	ENSMUSG00000022211	LRRC16B	4.21296754464921	3.20222666016454	0.0846159791972845	0.419979502038398
SESN3	11.075479149488	10.5304063370991	4.24792751344359	0.255	protein_coding	ENSMUSG00000032009	SESN3	5.58508413460372	0.433511647857968	0.520764592516877	0.155971989401035
ATP11A	12.9799610152228	11.9031286768123	3.58496250072116	0.257	protein_coding	ENSMUSG00000031441	ATP11A	5.87662134036793	2.70394187495053	0.784697865111624	2.13169380649074
PPP5C	10.9751314569213	10.5507467853832	3	0.257	protein_coding	ENSMUSG00000003099	PPP5C	5.99821741657464	0.445092668182116	0.915205813895879	0.315969671689745
RNF41	12.0501887675964	9.89784545600551	3	0.259	protein_coding	ENSMUSG00000025373	RNF41	5.32392835696337	0.207483242686261	0.341407177150056	0.0239858477820354
MECP2	13.3268507734564	10.581200581925	4.16992500144231	0.262	protein_coding	ENSMUSG00000031393	MECP2	7.88618327353841	0.46221916218173	4.17110651257687	1.91485231471771
SNCB	10.2240016741981	8.65105169117893	3.58496250072116	0.265	protein_coding	ENSMUSG00000034891	SNCB	6.3422439309145	0.194325060747163	1.29660737148735	0.0161911548950283
GAPVD1	12.7416776449459	12.0828143376723	5.24792751344359	0.266	protein_coding	ENSMUSG00000026867	GAPVD1	6.40775019487127	3.2771778379601	1.36643551162148	3.72993303489118
RRP1	10.9715435539508	10.5362472156881	3.4594316186373	0.268	protein_coding	ENSMUSG00000061032	RRP1	7.76972036766518	0.437149534803263	3.89452134210077	1.71650693475482
GUCY1B3	11.6541884730595	10.8634119589416	4	0.27	protein_coding	ENSMUSG00000028005	GUCY1B3	6.97647420687998	0.664228584577093	2.19306685628225	1.28621362571379
CAB39	11.9355334129507	10.0028150156071	4.32192809488736	0.27	protein_coding	ENSMUSG00000036707	CAB39	6.9111405516885	0.238003061586247	2.07220971959501	0.311244698323103
MPP2	12.0457596613827	10.7657004876511	3.8073549220576	0.271	protein_coding	ENSMUSG00000017314	MPP2	6.86992074141874	0.577333675416306	2.00321038189792	0.971457742575544
RPS6KC1	12.7416776449459	11.656871725614	4.16992500144231	0.273	protein_coding	ENSMUSG00000089872	RPS6KC1	5.1868516098993	2.16916754552733	0.27060185058754	0.628402401949156
KCNQ5	11.4522412404308	11.4522412404308	4.08746284125034	0.276	protein_coding	ENSMUSG00000028033	KCNQ5	7.57159418625722	1.71575320741201	3.45102221453485	4.84488209339034
RGS12	12.5924570372681	12.0392617943411	3.58496250072116	0.278	protein_coding	ENSMUSG00000029101	RGS12	5.01396975957609	3.11008665693109	0.20191441290926	0.845819781702768
PCSK1N	9.9915218460757	9.60177078840771	3.90689059560852	0.278	protein_coding	ENSMUSG00000039278	PCSK1N	7.74340943132694	0.137479158297229	3.83481141449319	0.578540568539005
PODXL2	12.1714895770657	10.8719052376592	3.70043971814109	0.278	protein_coding	ENSMUSG00000033152	PODXL2	5.89334770114917	0.673682471429487	0.807282753768691	0.503530548236687
NOTCH2	13.3956680096368	12.8649599151426	4.16992500144231	0.279	protein_coding	ENSMUSG00000027878	NOTCH2	4.82606137347197	6.41360048843165	0.153320293003779	1.26588738917475
CDH18	11.7030383889864	11.2514824106202	3.58496250072116	0.284	protein_coding	ENSMUSG00000040420	CDH18	5.61149619086867	1.26562956504847	0.541122831206902	0.607897903654515
KLHL5	12.1975238782578	11.1085244567782	4.24792751344359	0.285	protein_coding	ENSMUSG00000054920	KLHL5	5.42117697646823	1.0025456798374	0.403478879364967	0.313327589787849
MAPT	12.4961047793401	10.5225815312548	3.8073549220576	0.286	protein_coding	ENSMUSG00000018411	MAPT	7.66009837659082	0.432889078627027	3.65993031660254	1.55498447925689
LINGO3	11.7431513941125	10.7895336449704	3	0.289	protein_coding	ENSMUSG00000051067	LINGO3	5.76780047659504	0.596616857555249	0.68412916798564	0.358428928838291
CC2D1A	11.7507069862249	11.4963544885646	3	0.289	protein_coding	ENSMUSG00000036686	CC2D1A	4.62329250655866	1.79672554713338	0.124245700348921	0.262449600452902
PTOV1	10.9366379390026	10.5593770905267	3.58496250072116	0.289	protein_coding	ENSMUSG00000038502	PTOV1	6.43969265764678	0.44952789166095	1.39503374443289	0.531086285585129
PI4KB	11.7640422173066	11.2591547688668	3.70043971814109	0.291	protein_coding	ENSMUSG00000038861	PI4KB	4.79725122834384	1.27436070162343	0.148612709262592	0.221856395367382
REXO1	12.459175435552	11.9072662485311	3.70043971814109	0.291	protein_coding	ENSMUSG00000047417	REXO1	5.53414178804345	2.70394187495053	0.481724845770111	1.44211392706833
ZFP282	12.8358530364445	11.0457596613827	3.16992500144231	0.292	protein_coding	ENSMUSG00000025821	ZFP282	3.53547701831343	0.898963999898075	0.0177276030058599	0.0317740010794486
SGSM3	11.4823037823232	11.1376315982354	3	0.292	protein_coding	ENSMUSG00000042303	SGSM3	4.9296839174739	1.05811180204619	0.179219980845614	0.182913485346819
DGKQ	12.1500645790815	11.4537850554962	3.58496250072116	0.292	protein_coding	ENSMUSG00000004815	DGKQ	4.01802819814623	1.71575320741201	0.061200453121404	0.175806551897917
CHERP	12.1267044728432	11.6220518194564	3.16992500144231	0.293	protein_coding	ENSMUSG00000052488	CHERP	5.23329758422213	2.09658140698825	0.294062834726009	0.659848647573927
SLC25A11	10.6838718686226	9.88417051910844	3	0.294	protein_coding	ENSMUSG00000014606	SLC25A11	6.32531220015671	0.20586952542039	1.26910259275282	0.0979122358724328
SLC25A4	10.5802585674998	9.85018683764577	3.8073549220576	0.294	protein_coding	ENSMUSG00000031633	SLC25A4	9.60734717107256	0.197017404568997	7.66304759919624	2.9108055203292
ROBO1	13.5643876960526	12.3171299263845	4	0.297	protein_coding	ENSMUSG00000022883	ROBO1	6.91438615408623	4.23340611792401	2.07220971959501	6.30856369788293
GFAP	11.3777527950222	10.4696418172395	4.58496250072116	0.297	protein_coding	ENSMUSG00000020932	GFAP	6.07465807681398	0.40554872543903	0.998057190062836	0.28855949476954
L3MBTL3	12.5753028750734	11.3971398062356	3.16992500144231	0.298	protein_coding	ENSMUSG00000039089	L3MBTL3	4.54043216805759	1.58877429008124	0.115695066342793	0.239346488156251
PPP2R4	11.3286749273279	9.92481250360578	3.70043971814109	0.298	protein_coding	ENSMUSG00000039515	PPP2R4	6.81709798296768	0.216742903555506	1.91556700493717	0.242167359446058
TFIP11	11.7931968590609	11.297489501161	3.70043971814109	0.299	protein_coding	ENSMUSG00000029345	TFIP11	4.7651668198204	1.36609312939849	0.142250956475506	0.232730047441962
RBBP4	12.1055811812774	10.319672120947	3.32192809488736	0.3	protein_coding	ENSMUSG00000057236	RBBP4	4.84235027277182	0.344148295773469	0.158421605960322	0.0284947355708693
AP3B2	12.4848228942621	11.6895612542855	3.90689059560852	0.302	protein_coding	ENSMUSG00000062444	AP3B2	6.82653329432798	2.23965405664069	1.91556700493717	3.65845878696119
ZDHHC14	11.6050164479114	10.5216004397237	3.58496250072116	0.302	protein_coding	ENSMUSG00000034265	ZDHHC14	5.9054786091708	0.429230019791002	0.820507448704991	0.258378352204258
SARDH	11.6452080827747	11.4465664090661	2.8073549220576	0.303	protein_coding	ENSMUSG00000009614	SARDH	2.77670348899385	1.69304727774058	0.00349162419440756	0.00479036828370084
PLEKHG1	12.4517262680745	12.0413169158294	3.90689059560852	0.304	protein_coding	ENSMUSG00000040624	PLEKHG1	5.57334033950577	3.11008665693109	0.510794980411473	1.79935697267216
SSTR1	11.9177450134432	10.1996723448364	3.4594316186373	0.308	protein_coding	ENSMUSG00000035431	SSTR1	3.04899239210024	0.301765531425629	0.00778405511441196	8.8279206747454e-06
KBTBD2	11.9262959947811	10.8703647195834	3.70043971814109	0.308	protein_coding	ENSMUSG00000059486	KBTBD2	5.54403178162592	0.673682471429487	0.491271513271111	0.259422454164217
BRPF1	12.2115841530795	11.8772841335232	3.16992500144231	0.309	protein_coding	ENSMUSG00000001632	BRPF1	4.4948776800465	2.60139125990528	0.112644474339238	0.340165192928016
ABL2	13.35149140932	11.7931968590609	4.16992500144231	0.313	protein_coding	ENSMUSG00000026596	ABL2	5.90902716446028	2.43618509304628	0.824196283257948	1.95696351547676
MATR3	12.4128344401193	11.3111806600534	5.24792751344359	0.317	protein_coding	ENSMUSG00000037236	MATR3	8.20712088202282	1.39580480966094	4.99851963710961	6.178855846312
EPHB2	12.6320864128352	11.5717526435035	3.32192809488736	0.317	protein_coding	ENSMUSG00000028664	EPHB2	4.52149743244359	1.97086051982858	0.114789146478425	0.245872540181585
SEMA6C	11.7359790396134	11.4978518369511	3.32192809488736	0.319	protein_coding	ENSMUSG00000038777	SEMA6C	2.96325346640055	1.8139782442269	0.00635112425124182	0.0118099173941399
NUMBL	11.782588759495	10.8257538328831	3.32192809488736	0.32	protein_coding	ENSMUSG00000063160	NUMBL	5.43483516764015	0.631386202414792	0.411843199786002	0.196785774389802
GDI1	11.2318211786574	10.3923174227788	4	0.322	protein_coding	ENSMUSG00000015291	GDI1	8.98188667624339	0.373646315330593	6.26698540815786	3.48156326580862
GABRB2	13.240791332162	10.5698556083309	4.24792751344359	0.322	protein_coding	ENSMUSG00000007653	GABRB2	7.76014332098059	0.454061333883963	3.86461061929778	1.71288169798059
CHST1	11.2928967554092	10.2714630279044	3.8073549220576	0.324	protein_coding	ENSMUSG00000027221	CHST1	7.31189913536977	0.325819638369519	2.87485825962463	0.825739005216902
KPNA6	12.4742129371939	10.6537407787066	3.70043971814109	0.325	protein_coding	ENSMUSG00000003731	KPNA6	6.76827478782512	0.504396374173551	1.83293780323573	0.769370358168193
NUP153	12.4406096667484	12.0996765548596	4.32192809488736	0.326	protein_coding	ENSMUSG00000021374	NUP153	5.4396656061897	3.30627182029434	0.411843199786002	1.64422173346083
GPC1	11.7944158663501	10.7090838125503	3.58496250072116	0.326	protein_coding	ENSMUSG00000034220	GPC1	5.69085499690935	0.536548312165632	0.605632914113412	0.266344342943643
ARHGEF18	12.9845964704049	11.7727269492398	3	0.328	protein_coding	ENSMUSG00000004568	ARHGEF18	4.9115540085328	2.39393690861664	0.172933160032833	0.453551841710795
CTNND1	12.6873756834375	11.4747199465265	4.08746284125034	0.329	protein_coding	ENSMUSG00000034101	CTNND1	6.59161606683221	1.76778762070585	1.58858137685308	2.51160330329697
IDH3G	10.3782948559119	10.2070143201775	3	0.328	protein_coding	ENSMUSG00000002010	IDH3G	7.32499605975411	0.303916540424917	2.90266203329171	0.774322516153452
PRKAR1B	11.3269911749008	10.1623913287569	3.70043971814109	0.329	protein_coding	ENSMUSG00000025855	PRKAR1B	9.1137529739536	0.291330783075159	6.46467279474836	3.0090194419396
USP7	12.7142455176661	11.8462739113499	3.90689059560852	0.329	protein_coding	ENSMUSG00000022710	USP7	6.59652225104316	2.56620832723507	1.58858137685308	3.60965361383428
PRKACA	11.2801907922169	10.0741414627525	4	0.33	protein_coding	ENSMUSG00000005469	PRKACA	7.44192762946677	0.262579808622533	3.16120326917904	0.784731143584379
EPHA6	12.2804808103184	11.7793089739599	3.58496250072116	0.329	protein_coding	ENSMUSG00000055540	EPHA6	5.42537447499131	2.41935944122894	0.403478879364967	1.07193839990258
REEP5	11.5003439692704	9.1548181090521	3.70043971814109	0.332	protein_coding	ENSMUSG00000005873	REEP5	8.74810469994856	0.100357476553342	6.02731591981533	1.01066830134066
BC068157	12.1724275086455	11.6869381716704	3.16992500144231	0.332	protein_coding	ENSMUSG00000064125	BC068157	5.94627068552871	2.21382923357652	0.864458197156878	1.84732247729957
GDA	12.5665297826242	10.4614794472862	3.90689059560852	0.334	protein_coding	ENSMUSG00000058624	GDA	7.58748664174069	0.401844437024709	3.4806501647443	1.40717124556284
TSHZ2	12.8021124185861	11.5966556676747	4.16992500144231	0.334	protein_coding	ENSMUSG00000047907	TSHZ2	4.30206034343308	2.02490635024931	0.0941891517485633	0.213187888911282
MGEA5	12.8354583182366	11.5245417150358	3.8073549220576	0.335	protein_coding	ENSMUSG00000025220	MGEA5	7.07482667919878	1.87165376184875	2.37827533410354	3.85863147395278
RNF216	12.5010907702745	11.5877775163282	3.70043971814109	0.336	protein_coding	ENSMUSG00000045078	RNF216	5.22384744502637	2.01910513004613	0.288660806881839	0.613833886631737
TMEM214	11.5008418795569	11.0112272554233	2.8073549220576	0.337	protein_coding	ENSMUSG00000038828	TMEM214	6.08887619800628	0.850299244494569	1.01191147082464	0.808638497517151
KIF5B	12.3717766443379	11.5048189876328	4.58496250072116	0.337	protein_coding	ENSMUSG00000006740	KIF5B	7.9170819013582	1.81977323614931	4.21842949555747	6.14804469488536
CALN1	11.5679560754155	9.61838550225861	3.58496250072116	0.337	protein_coding	ENSMUSG00000060371	CALN1	4.78565316811068	0.140190906784536	0.146396969662494	0.000832738762743487
HPCAL4	12.1836353814732	9.16992500144231	4.58496250072116	0.338	protein_coding	ENSMUSG00000046093	HPCAL4	10.198528374736	0.0987968756063968	8.48874903624564	1.49938948696748
EXOC4	13.0874628412503	11.6156296369681	4	0.34	protein_coding	ENSMUSG00000029763	EXOC4	6.20751562967917	2.07257092540043	1.14618954981365	2.15793681709195
MGAT5	12.2931842307595	11.1605017475557	3.58496250072116	0.34	protein_coding	ENSMUSG00000036155	MGAT5	6.15422472155642	1.09051458218032	1.09121289153858	1.13534605787022
CECR6	12.2494097852691	10.7473538294781	3.58496250072116	0.34	protein_coding	ENSMUSG00000094626	CECR6	6.6034126901823	0.563771450749409	1.58858137685308	0.806087474790177
TUBB5	11.3309168781146	10.3826240265749	4.16992500144231	0.34	protein_coding	ENSMUSG00000001525	TUBB5	8.99186048257148	0.366539364993614	6.28339614559261	3.4144763317485
LIMK2	12.3012103712984	10.9439799143437	3.8073549220576	0.342	protein_coding	ENSMUSG00000020451	LIMK2	5.72029707063332	0.759677669988002	0.636906718670894	0.407936080588945
TRIM8	11.6622233053178	10.6934869574993	3.90689059560852	0.347	protein_coding	ENSMUSG00000025034	TRIM8	5.67044075076024	0.524796547006696	0.594528723807764	0.249601417188785
ACSL5	11.6215940390175	11.0028150156071	2.8073549220576	0.35	protein_coding	ENSMUSG00000024981	ACSL5	5.7638696557497	0.840920217938589	0.675212343010591	0.476745837754444
D8ERTD82E	13.2297200932374	12.0529076283133	3.32192809488736	0.352	protein_coding	ENSMUSG00000050271	D8ERTD82E	4.90740475708482	3.15590704785402	0.172933160032833	0.787843950945736
B230219D22RIK	12.1836353814732	9.14720492494223	3.8073549220576	0.354	protein_coding	ENSMUSG00000045767	B230219D22RIK	7.0281101893456	0.0994681348054652	2.29439994292116	0.0664541829683944
MLLT6	12.827938080145	11.661778097772	4.16992500144231	0.354	protein_coding	ENSMUSG00000038437	MLLT6	7.49545060036329	2.16916754552733	3.2757673259195	5.42002352754974
TNRC6A	13.169142076888	12.5201275503249	3.90689059560852	0.355	protein_coding	ENSMUSG00000052707	TNRC6A	5.87456715983536	5.11851859850754	0.784697865111624	4.04696047804133
TNFAIP1	11.8309112797428	9.89330153086056	2.8073549220576	0.356	protein_coding	ENSMUSG00000017615	TNFAIP1	5.57836001606581	0.207483242686261	0.51293473520174	0.035754434238733
PJA1	11.5439984501345	10.8517490414161	3.58496250072116	0.358	protein_coding	ENSMUSG00000034403	PJA1	7.51762738172062	0.655037690688258	3.33377768341643	2.09482625218514
RIMS1	12.3159986226286	12.0361736125535	4.64385618977472	0.36	protein_coding	ENSMUSG00000041670	RIMS1	8.42851459346013	3.06477609870394	5.56596614714443	9.86691634306744
STXBP5L	13.9708249013626	11.8944388545623	4.75488750216347	0.36	protein_coding	ENSMUSG00000022829	STXBP5L	6.63547280917169	2.66846843783628	1.63936098638675	3.85768981686441
RPL4	10.4737057496194	10.2992080183873	3.90689059560852	0.36	protein_coding	ENSMUSG00000032399	RPL4	8.28310979969348	0.334864024086925	5.23060871833241	2.17337821769339
USP38	12.1938333325465	11.6114859432409	3.90689059560852	0.36	protein_coding	ENSMUSG00000038250	USP38	4.36302502948756	2.07052513789636	0.100476460514349	0.222980903195731
ST8SIA5	10.9417812422785	10.2749604721406	3.32192809488736	0.36	protein_coding	ENSMUSG00000025425	ST8SIA5	6.48705975505367	0.325819638369519	1.45388099773132	0.293056092924403
DNER	12.1484765821783	11.1395513523988	4.39231742277876	0.361	protein_coding	ENSMUSG00000036766	DNER	8.01142223603215	1.05811180204619	4.45229660306609	4.73915505266455
AKAP1	11.9722618487333	11.3297963382207	3.4594316186373	0.363	protein_coding	ENSMUSG00000018428	AKAP1	4.42695671852097	1.43951650645477	0.106052886317026	0.221987310670597
CACNA2D1	13.6380964696438	11.8328900141647	4.24792751344359	0.364	protein_coding	ENSMUSG00000040118	CACNA2D1	8.95286883503716	2.50701810983272	6.23543736668212	8.37730384097242
2510009E07RIK	12.3199543106869	9.54496443278924	3.70043971814109	0.365	protein_coding	ENSMUSG00000043391	2510009E07RIK	6.53231079017963	0.127094147091731	1.50854983671301	0.0580533433411727
WDR24	11.5526690975143	11.2124963851939	3.58496250072116	0.365	protein_coding	ENSMUSG00000025737	WDR24	3.95610797788593	1.18855314483248	0.0533661148885435	0.130007840679733
WAPAL	12.1627060184824	11.8149829364268	5.08746284125034	0.367	protein_coding	ENSMUSG00000041408	WAPAL	6.23126770070618	2.49009005620545	1.17352979733789	2.64716733755746
MDH1	10.780539767472	9.97297978606629	3.70043971814109	0.368	protein_coding	ENSMUSG00000020321	MDH1	9.27334336158125	0.228104834076806	6.793068520733	2.91627636972374
POU3F1	11.5560269927247	10.3998119593257	2.8073549220576	0.368	protein_coding	ENSMUSG00000090125	POU3F1	3.98891460515075	0.37682349489722	0.0563533146598417	0.00377464119029372
NEGR1	12.5318687751776	10.1228279948077	3.58496250072116	0.368	protein_coding	ENSMUSG00000040037	NEGR1	9.1271660322629	0.279020836925016	6.48977421481452	2.98571428473202
GAK	12.4265268484517	11.9498267107591	3.90689059560852	0.369	protein_coding	ENSMUSG00000062234	GAK	6.73402320022489	2.82203389709086	1.77421705352129	4.30973840408465
KIF13A	12.8033239190415	12.3947306294316	3.8073549220576	0.369	protein_coding	ENSMUSG00000021375	KIF13A	4.3112145002227	4.60504308080097	0.0956480217822595	0.845462619515753
TMEM127	12.1036156563945	9.4858293087019	3.58496250072116	0.373	protein_coding	ENSMUSG00000034850	TMEM127	7.18054916159986	0.117989264526146	2.59929235415479	0.194235541930529
TSC1	13.3474829606397	11.7931968590609	3.4594316186373	0.373	protein_coding	ENSMUSG00000026812	TSC1	6.03508363776382	2.43618509304628	0.956534560385138	2.20175803962635
CCNY	11.9719027460455	10.0028150156071	4.08746284125034	0.374	protein_coding	ENSMUSG00000024286	CCNY	6.87284811071723	0.238003061586247	2.00321038189792	0.293759765800445
TGFA	12.4501802471648	8.90689059560852	3.58496250072116	0.376	protein_coding	ENSMUSG00000029999	TGFA	5.69931142031885	0.139194190846787	0.616882737248178	0.0196775904024614
RAB11FIP5	12.5802585674998	11.9501913499727	3.58496250072116	0.38	protein_coding	ENSMUSG00000051343	RAB11FIP5	5.81641342435751	2.82203389709086	0.733459388772477	2.07423119385938
TNR	12.2726297849764	11.9932922414885	4.08746284125034	0.381	protein_coding	ENSMUSG00000015829	TNR	7.29926860301653	2.97056233662103	2.84711022200027	6.33460197625156
LRBA	13.6275338844728	13.0841440106151	3.90689059560852	0.383	protein_coding	ENSMUSG00000028080	LRBA	5.65943130504078	6.67918958146601	0.583564997627243	3.94092168953148
MPPED1	11.7964452590618	9.93810932621924	3.4594316186373	0.385	protein_coding	ENSMUSG00000041708	MPPED1	6.8816384725216	0.218445670126011	2.02589614976674	0.268656429980657
GPRASP1	12.6149398473107	11.981567281903	4.8073549220576	0.385	protein_coding	ENSMUSG00000043384	GPRASP1	9.15977447473703	2.94660947161506	6.5721009495724	8.51338374323853
ATP2B1	12.7952279660287	11.8388099857086	5.08746284125034	0.385	protein_coding	ENSMUSG00000019943	ATP2B1	9.9054973244144	2.53605443677053	7.76165105154962	8.36917667662129
CSNK1A1	12.4128344401193	9.99859042974533	4.24792751344359	0.389	protein_coding	ENSMUSG00000024576	CSNK1A1	7.52786477944824	0.240549940388551	3.36019868786121	0.808221762310982
KRBA1	12.1907506496624	11.7465143211385	3.4594316186373	0.392	protein_coding	ENSMUSG00000042810	KRBA1	4.64843433813998	2.35151475342871	0.126978231092735	0.31045851528522
PPP1R12B	13.047635173725	11.5502658068687	3.4594316186373	0.392	protein_coding	ENSMUSG00000073557	PPP1R12B	6.69438749321814	1.92330595576889	1.71813764447292	2.95095332984876
UTRN	13.8146825939586	13.3792429726701	3.90689059560852	0.393	protein_coding	ENSMUSG00000019820	UTRN	6.46709286339433	6.38933922315809	1.43341723183327	4.54298867478178
SETD2	13.0630579636235	12.5961897561444	4.32192809488736	0.396	protein_coding	ENSMUSG00000044791	SETD2	6.77192646659739	5.44071872590062	1.83293780323573	7.09729417608028
SPECC1	12.828731532683	11.6662240028032	3.4594316186373	0.397	protein_coding	ENSMUSG00000042331	SPECC1	7.38608364113278	2.19321377776082	3.04265614144454	5.12366219655682
TMEM66	10.8910241901495	10.0927571409199	3.32192809488736	0.4	protein_coding	ENSMUSG00000031532	TMEM66	7.88341124199861	0.2665425827251	4.17110651257687	1.34495197429542
ZFP609	12.2173519052703	12.0697853949833	3.70043971814109	0.402	protein_coding	ENSMUSG00000040524	ZFP609	6.29251129214459	3.18311253266374	1.24175113580637	3.41365606248504
MGAT3	12.1876613657391	10.6591039634737	4.24792751344359	0.402	protein_coding	ENSMUSG00000042428	MGAT3	6.58374482844219	0.504396374173551	1.57214161213568	0.694301941585118
VPS13B	13.7068197463338	13.5485811181651	5	0.402	protein_coding	ENSMUSG00000037646	VPS13B	7.02865993793698	6.97986634319767	2.30002775940512	7.96853722468285
PPP2R5D	11.554109152574	10.8680508537452	3.32192809488736	0.406	protein_coding	ENSMUSG00000059409	PPP2R5D	6.09580279357403	0.673682471429487	1.02575154957369	0.668091778703246
MAP3K5	12.4083297407674	12.0164601049792	3.32192809488736	0.406	protein_coding	ENSMUSG00000071369	MAP3K5	4.69290015605453	3.0392492499423	0.133140900074391	0.581936879296461
WBP11	11.9251835194342	10.9527412471865	3.58496250072116	0.407	protein_coding	ENSMUSG00000030216	WBP11	5.42037654687395	0.771213513672655	0.403478879364967	0.234623400598089
FBXW11	12.8123778887669	10.7313190310251	3.8073549220576	0.41	protein_coding	ENSMUSG00000020271	FBXW11	6.49520979345137	0.550855812594096	1.46298537607297	0.746221382397761
STRN3	11.5679560754155	11.2233984147116	3.58496250072116	0.41	protein_coding	ENSMUSG00000020954	STRN3	6.39654125729627	1.20713277610597	1.3522968563708	1.57246468068305
SMG5	12.4473415653707	11.6904345563951	4.08746284125034	0.414	protein_coding	ENSMUSG00000001415	SMG5	5.22229539715177	2.23965405664069	0.288660806881839	0.690177082871404
ATXN10	11.2437690319619	10.4797802640291	3.4594316186373	0.415	protein_coding	ENSMUSG00000016541	ATXN10	7.70974842184869	0.409352295643093	3.74564593896107	1.57461176041165
YTHDF3	12.3057767689098	10.8548683832602	3.32192809488736	0.415	protein_coding	ENSMUSG00000047213	YTHDF3	6.58012828070077	0.655037690688258	1.57214161213568	0.963574992997008
PEG10	12.7026056021102	11.5603328342124	3.90689059560852	0.416	protein_coding	ENSMUSG00000092035	PEG10	5.3624274999103	1.94697716261164	0.363689570659788	0.740070974054242
FBXL5	13.178197984585	11.0539258815311	3.58496250072116	0.417	protein_coding	ENSMUSG00000039753	FBXL5	5.61664490063557	0.912371637218216	0.549153704772578	0.403063495693118
TTLL5	13.2495579287247	12.0112272554233	3.32192809488736	0.417	protein_coding	ENSMUSG00000012609	TTLL5	5.19233814383582	2.99499345282151	0.275724238321912	1.00732441236564
ACTR1A	11.4210128557792	10.1433832139898	3.4594316186373	0.418	protein_coding	ENSMUSG00000025228	ACTR1A	7.0184872932365	0.283057143121121	2.2743581042876	0.459340457555435
ITPKA	10.8201789624152	10.4304525516655	3.16992500144231	0.42	protein_coding	ENSMUSG00000027296	ITPKA	6.55751232479489	0.386913449005958	1.53992848447639	0.449515531423815
TUBA1A	10.635718120331	10.4051414631363	2.8073549220576	0.42	protein_coding	ENSMUSG00000072235	TUBA1A	9.14545823500343	0.37682349489722	6.47026990293717	3.92505321592574
EXOSC10	11.4288835520102	11.4231159101471	2.8073549220576	0.42	protein_coding	ENSMUSG00000017264	EXOSC10	4.7033593203071	1.64099527313557	0.133095585251879	0.266818948313849
SORBS1	13.0625521393768	12.2060986139958	4.24792751344359	0.421	protein_coding	ENSMUSG00000025006	SORBS1	6.11765998830391	3.76685455595167	1.05340912792816	3.36277853955023
MEF2C	12.2413873639989	10.567005370247	3.4594316186373	0.422	protein_coding	ENSMUSG00000005583	MEF2C	9.50309849835787	0.454061333883963	7.45128200107407	6.31584694507879
LRRTM1	11.5531492755985	10.6156296369681	3.4594316186373	0.422	protein_coding	ENSMUSG00000060780	LRRTM1	7.08683542985473	0.480169711911643	2.40472151665022	0.968548294964139
DDB1	12.0234078431402	11.7410455770098	4.64385618977472	0.423	protein_coding	ENSMUSG00000024740	DDB1	6.83788157818236	2.3273491824535	1.93700811907606	3.84245276670149
DCTN2	10.6697708885255	10.2395985292491	3.4594316186373	0.424	protein_coding	ENSMUSG00000025410	DCTN2	7.09337465094169	0.314686320276222	2.4313271111473	0.602131873871193
TLK1	12.0877943047879	11.0748104611605	3.4594316186373	0.424	protein_coding	ENSMUSG00000041997	TLK1	6.76156459823065	0.949649954827386	1.81305781839601	1.64441499318596
MKNK2	11.7714894695006	10.4304525516655	3.32192809488736	0.427	protein_coding	ENSMUSG00000020190	MKNK2	4.03480225792469	0.386913449005958	0.0627962018081872	0.00536069862752588
XYLT1	11.7477734005268	11.5679560754155	3	0.428	protein_coding	ENSMUSG00000030657	XYLT1	5.17725388524892	1.97086051982858	0.264842907741659	0.5667444025048
LRRK2	13.025831668332	12.8982234712156	4.90689059560852	0.428	protein_coding	ENSMUSG00000036273	LRRK2	5.62054296260471	6.51412013072746	0.551517542987689	3.75814449732965
ILF3	12.2315212108757	11.4439795426013	2.58496250072116	0.432	protein_coding	ENSMUSG00000032178	ILF3	6.04700005450236	1.69304727774058	0.970363000042281	1.53358983585522
ALDH1L1	11.604553229079	11.403544678202	3.4594316186373	0.434	protein_coding	ENSMUSG00000030088	ALDH1L1	5.13900708921226	1.59603453667486	0.248353364908926	0.407377626123592
XYLT2	11.7414669864011	11.3431857154479	3.16992500144231	0.435	protein_coding	ENSMUSG00000020868	XYLT2	3.76875606422451	1.46949327377901	0.0329893874556281	0.105963021179876
MARK2	12.3091921069599	11.2033480029798	4	0.437	protein_coding	ENSMUSG00000024969	MARK2	6.89577234273488	1.17045029750847	2.04890018487271	2.28913121871666
NEK9	12.3952663498391	11.5289424150649	3.8073549220576	0.437	protein_coding	ENSMUSG00000034290	NEK9	5.04992407739108	1.87165376184875	0.214269619798806	0.446265387193221
SOS1	13.3708236064808	11.9552866455245	3.70043971814109	0.439	protein_coding	ENSMUSG00000024241	SOS1	6.43884557089222	2.82203389709086	1.39503374443289	3.52453510764387
DLAT	11.9776376904059	10.9136374280491	3.32192809488736	0.439	protein_coding	ENSMUSG00000000168	DLAT	6.82122221746805	0.721419310870339	1.91556700493717	1.23510365588345
SLITRK1	12.0535865436392	11.0299773465896	3.4594316186373	0.44	protein_coding	ENSMUSG00000075478	SLITRK1	7.85767413907564	0.876099350330383	4.10803321626557	3.66034868120494
ANKS1	12.8095671822597	11.8033239190415	3.32192809488736	0.441	protein_coding	ENSMUSG00000024219	ANKS1	3.93781507961887	2.46264794181461	0.0502225565635663	0.181820105054601
MARK4	11.2615073092021	11.2485206049384	3.4594316186373	0.443	protein_coding	ENSMUSG00000030397	MARK4	4.88747700584325	1.25449323657821	0.166800290614728	0.228833705294306
UBC	11.2336196767597	11.1065629404449	3.32192809488736	0.446	protein_coding	ENSMUSG00000008348	UBC	7.4784292595207	1.0025456798374	3.24693883453688	3.1026175896308
DUSP6	11.4470832262097	10.1623913287569	2.58496250072116	0.449	protein_coding	ENSMUSG00000019960	DUSP6	5.48313726923678	0.291330783075159	0.444924618292188	0.068869905158182
B4GALNT4	11.7300455028792	11.6702136367386	3.4594316186373	0.449	protein_coding	ENSMUSG00000055629	B4GALNT4	5.34680281078578	2.19223180188083	0.356131734678126	0.824724375601331
WDR82	12.0744760007345	9.87958324961278	3.4594316186373	0.449	protein_coding	ENSMUSG00000020257	WDR82	6.35249785430578	0.20168513259844	1.29660737148735	0.100578485364323
NF2	12.2799007158028	10.8470573460913	3.70043971814109	0.451	protein_coding	ENSMUSG00000009073	NF2	5.78879732558779	0.648711678336743	0.699490493776738	0.400939848479374
UBAP2	12.0930873904442	11.7308946465417	3.90689059560852	0.452	protein_coding	ENSMUSG00000028433	UBAP2	6.15654382813299	2.3036265578327	1.09121289153858	2.31602099447526
ADD3	12.1270270430046	11.0505289055306	4.4594316186373	0.457	protein_coding	ENSMUSG00000025026	ADD3	6.63255952822637	0.912371637218216	1.63936098638675	1.44717008251392
PTGDS	9.65284497300198	9.1548181090521	4.39231742277876	0.458	protein_coding	ENSMUSG00000015090	PTGDS	10.1533038993118	0.100357476553342	8.32598076297994	1.4003835955664
KCNJ3	11.0042204663182	10.5565060546719	3	0.458	protein_coding	ENSMUSG00000026824	KCNJ3	7.80723223696248	0.44952789166095	3.98507582783697	1.78124792189949
ANXA6	11.5915223465707	11.0505289055306	3.16992500144231	0.46	protein_coding	ENSMUSG00000018340	ANXA6	6.10848122499503	0.912371637218216	1.03958502888236	0.910176131227894
GRID1	11.7431513941125	11.5651020783603	3.58496250072116	0.461	protein_coding	ENSMUSG00000041078	GRID1	6.07896843848284	1.97086051982858	1.01191147082464	1.83730022751459
PHRF1	12.6686634231753	12.357002092265	4.52356195605701	0.461	protein_coding	ENSMUSG00000038611	PHRF1	5.37681728940752	4.45687324911076	0.371377659704181	2.32914793072753
STIM1	12.3342732853072	11.0375469539622	3	0.461	protein_coding	ENSMUSG00000030987	STIM1	5.78923083745167	0.889260631800766	0.699490493776738	0.541858251743134
SP3	12.1121136580979	11.1996723448364	4	0.461	protein_coding	ENSMUSG00000027109	SP3	5.55278086955543	1.16127062582232	0.493289757256042	0.490175372854282
KLC2	11.5764843467969	10.8610869059954	4.08746284125034	0.461	protein_coding	ENSMUSG00000024862	KLC2	6.5661218108699	0.664228584577093	1.5559325722974	0.970680371061841
CC2D2A	12.706064267335	12.2673719312653	3	0.463	protein_coding	ENSMUSG00000039765	CC2D2A	4.20368503003033	4.02252833798691	0.0831502518008975	0.592326480805968
SF3B3	12.3896313392605	11.8668925276766	4.52356195605701	0.468	protein_coding	ENSMUSG00000033732	SF3B3	5.541865985544	2.56981280939726	0.491271513271111	1.3725262527691
KLHL24	12.7062801588492	10.8161836814323	3.4594316186373	0.47	protein_coding	ENSMUSG00000062901	KLHL24	6.05033553705436	0.617414195191499	0.970363000042281	0.582278138359552
PLEKHG5	12.1736771363034	11.6555307231556	3.4594316186373	0.472	protein_coding	ENSMUSG00000039713	PLEKHG5	5.5662350667292	2.16916754552733	0.503042671586221	1.13003556195066
MMP17	11.7685978821944	10.7623820387104	3.16992500144231	0.473	protein_coding	ENSMUSG00000029436	MMP17	7.81912883568068	0.575075621845269	4.01547198357457	2.2154271648923
NRCAM	12.8953859398985	11.940313597146	3.16992500144231	0.473	protein_coding	ENSMUSG00000020598	NRCAM	9.45351118288733	2.80025483170603	7.30613469563509	8.39805020949977
ABTB2	12.1541852092653	11.586370695114	3.32192809488736	0.473	protein_coding	ENSMUSG00000032724	ABTB2	3.89622064758985	1.99826027597658	0.0458361706092555	0.146547799005017
ZFP451	12.3728650601126	12.1876613657391	2.8073549220576	0.476	protein_coding	ENSMUSG00000042197	ZFP451	6.47178643323067	3.65859070634199	1.43341723183327	4.23518832052726
ACOX1	12.1013191544233	11.0681064758588	3.8073549220576	0.477	protein_coding	ENSMUSG00000020777	ACOX1	7.13093914416811	0.935798067772033	2.49072648617659	2.22907003470503
GARS	11.2227949028681	11.0967151544885	3.70043971814109	0.477	protein_coding	ENSMUSG00000029777	GARS	6.2545456102928	0.987928993042624	1.20082645434951	1.14423363907557
LRRTM3	12.0375469539622	10.7772553151919	4.08746284125034	0.48	protein_coding	ENSMUSG00000042846	LRRTM3	6.95494088550336	0.589254353638873	2.1495868971676	1.04795095390107
JMY	12.1576627272084	11.5333297323058	4.08746284125034	0.482	protein_coding	ENSMUSG00000021690	JMY	6.44425461451203	1.89510897092964	1.40443701975158	2.38668423516541
VPS8	12.5947911180893	12.1962947450283	4.24792751344359	0.482	protein_coding	ENSMUSG00000033653	VPS8	5.07687607889259	3.71235427392809	0.223387883916705	1.38108111895976
ROBO2	13.6543003749437	12.1611318829843	3.70043971814109	0.482	protein_coding	ENSMUSG00000052516	ROBO2	7.93736594945181	3.58616117482476	4.30122692388214	9.13161960910146
WWC2	13.0489976529111	11.7992816215219	3.70043971814109	0.482	protein_coding	ENSMUSG00000031563	WWC2	5.08363240792027	2.43618509304628	0.228127415800597	0.617663795640268
ADAM22	13.3955341354623	11.4888443464573	4.32192809488736	0.485	protein_coding	ENSMUSG00000040537	ADAM22	8.68501867959734	1.79078599270327	5.94577232264281	7.88718984096954
SEC24B	12.199058823653	11.8749813476538	3.8073549220576	0.486	protein_coding	ENSMUSG00000001052	SEC24B	6.83335863451327	2.6159717348645	1.93700811907606	4.34079098756541
PANX2	11.7364019313183	10.9901039638575	4	0.487	protein_coding	ENSMUSG00000058441	PANX2	6.34563296493093	0.825127600376485	1.29660737148735	1.04657476116231
CBX4	12.3720488252728	10.6934869574993	3	0.489	protein_coding	ENSMUSG00000039989	CBX4	5.05217168375925	0.524796547006696	0.214728929308041	0.0798746974274908
PLEKHA7	13.3206595436486	11.9879745242962	3	0.488	protein_coding	ENSMUSG00000045659	PLEKHA7	4.20296461423706	2.92757245801118	0.0831502518008975	0.35485513138223
DNMT1	12.7517532514393	12.2538474849874	4.39231742277876	0.49	protein_coding	ENSMUSG00000004099	DNMT1	5.61019940475705	3.96438438971494	0.541122831206902	2.48474633578117
CYFIP1	13.0380616201336	12.0063260785249	4.24792751344359	0.491	protein_coding	ENSMUSG00000030447	CYFIP1	6.23595707087612	2.99499345282151	1.17701729632435	3.14205837066165
FMNL1	12.1689854409787	11.7317432907078	3.16992500144231	0.493	protein_coding	ENSMUSG00000055805	FMNL1	6.93346965265912	2.3036265578327	2.10160206492728	4.05206543597975
CASK	13.0766486087943	11.4721831161895	4.32192809488736	0.494	protein_coding	ENSMUSG00000031012	CASK	7.86653264399491	1.74495619907703	4.09404491470596	5.74981764564205
JHDM1D	13.2217381492724	11.4630134134497	3.4594316186373	0.498	protein_coding	ENSMUSG00000042599	JHDM1D	6.4949393616032	1.73858022139941	1.46298537607297	2.29073344437476
TRP53BP2	12.1121136580979	11.7334390828994	3	0.499	protein_coding	ENSMUSG00000026510	TRP53BP2	5.67757848197765	2.33268379750599	0.594528723807764	1.44602258881271
PIGT	11.6772791913122	10.8225708309502	3.16992500144231	0.5	protein_coding	ENSMUSG00000017721	PIGT	6.87700340777808	0.625570999056217	2.00321038189792	1.07102742384072
BAI3	13.0337671148464	12.1746136472359	4.24792751344359	0.5	protein_coding	ENSMUSG00000033569	BAI3	7.34841013155507	3.62154480862589	2.95845402340327	7.14624209269343
SCN2B	12.1554507313121	9.33985000288462	4.4594316186373	0.5	protein_coding	ENSMUSG00000070304	SCN2B	7.90741910428735	0.101727923611403	4.18680815509162	0.282548482613748
AU040320	12.2825093062408	11.7030383889864	3.32192809488736	0.5	protein_coding	ENSMUSG00000028830	AU040320	6.10715637790767	2.26057093978811	1.03958502888236	2.15206177038256
DGKG	12.4265268484517	11.2088439907346	3.8073549220576	0.501	protein_coding	ENSMUSG00000022861	DGKG	6.30133190523586	1.17942976858105	1.24175113580637	1.39919118515529
CTSB	12.2100624832402	9.99435343685886	3.32192809488736	0.502	protein_coding	ENSMUSG00000021939	CTSB	9.52620358202872	0.236138900968768	7.48412332967913	3.44233522454609
NR1D1	11.3592004851336	10.8517490414161	3.58496250072116	0.502	protein_coding	ENSMUSG00000020889	NR1D1	6.91182065739009	0.655037690688258	2.07220971959501	1.18446911945227
SKIV2L	12.1664769508168	11.8668925276766	3.58496250072116	0.502	protein_coding	ENSMUSG00000040356	SKIV2L	5.20521916579234	2.56981280939726	0.281711547409391	0.793150115497733
LZTS1	10.813781191217	10.813781191217	3.32192809488736	0.504	protein_coding	ENSMUSG00000036306	LZTS1	6.18504827381018	0.617414195191499	1.12227149537079	0.685854747732777
MDGA2	12.4868350215631	11.4873376152072	3.32192809488736	0.504	protein_coding	ENSMUSG00000034912	MDGA2	4.42811656510963	1.79078599270327	0.106052886317026	0.233374305731956
BCL6	11.6816776552097	11.0525680508042	3.32192809488736	0.504	protein_coding	ENSMUSG00000022508	BCL6	5.64247994698232	0.912371637218216	0.570245215181041	0.431006993184271
TET2	13.3964709939104	12.4865836590673	3.4594316186373	0.504	protein_coding	ENSMUSG00000040943	TET2	6.23145394720303	4.98549658296934	1.17352979733789	4.77081239595874
ADRBK2	12.8915938624337	11.1150436501617	4.24792751344359	0.508	protein_coding	ENSMUSG00000042249	ADRBK2	5.62017524594107	1.01747013194314	0.551517542987689	0.456097714711054
GNB2	10.6229669447905	9.99859042974533	4.08746284125034	0.508	protein_coding	ENSMUSG00000029713	GNB2	6.40064788117649	0.240549940388551	1.3522968563708	0.141305991035361
SLC22A23	12.6098712871788	11.0154150523867	4.08746284125034	0.509	protein_coding	ENSMUSG00000038267	SLC22A23	6.95486036507841	0.863116464505537	2.1495868971676	1.71489341259759
1110037F02RIK	12.8912141059058	12.4560976849642	4.32192809488736	0.509	protein_coding	ENSMUSG00000040720	1110037F02RIK	5.40403114709396	4.91226042957435	0.393820946630633	2.63892335535727
ST3GAL2	12.1767964781476	10.0848083878044	3.4594316186373	0.51	protein_coding	ENSMUSG00000031749	ST3GAL2	6.24342303184384	0.264550748678128	1.18718136376902	0.135260352157792
ZFP318	13.0315289097872	12.7391477099865	4.24792751344359	0.515	protein_coding	ENSMUSG00000015597	ZFP318	6.45853050244669	6.0141865344549	1.41885760756598	6.23185196168942
UBR1	13.1912134722213	12.3679607096416	4.32192809488736	0.516	protein_coding	ENSMUSG00000027272	UBR1	5.93478253395175	4.50328106702767	0.850964015644106	3.64989016463711
VGF	11.3376219019925	10.8564255286255	3.32192809488736	0.52	protein_coding	ENSMUSG00000037428	VGF	6.93116941352846	0.657715289761832	2.10160206492728	1.20284232700521
SEMA6A	12.9360857816797	11.652844973002	4	0.526	protein_coding	ENSMUSG00000019647	SEMA6A	7.29010163876495	2.14525330980338	2.84094605583445	4.80347424167164
OSBPL1A	12.5816713585781	11.5176693881338	3.70043971814109	0.526	protein_coding	ENSMUSG00000044252	OSBPL1A	8.3491175846129	1.84841358814337	5.40841415678838	7.55855841745258
SH3PXD2B	13.4569960406652	11.4455322190283	3.4594316186373	0.526	protein_coding	ENSMUSG00000040711	SH3PXD2B	3.99008113853318	1.69304727774058	0.0563533146598417	0.167565473020984
BDP1	13.3185428097027	12.8818787076004	3.70043971814109	0.527	protein_coding	ENSMUSG00000049658	BDP1	6.02882457288421	6.55030700651148	0.956534560385138	5.26886767253102
PRKCZ	12.6325408765469	10.8033239190415	3.58496250072116	0.528	protein_coding	ENSMUSG00000029053	PRKCZ	6.47859835837246	0.609478577419334	1.44812634728047	0.83290228800729
ABI2	12.4993476328766	10.595257481449	4.90689059560852	0.529	protein_coding	ENSMUSG00000026782	ABI2	8.43128423493675	0.466936471113655	5.56596614714443	3.16124874179656
KCNAB2	11.8411711892485	10.1085244567782	4.08746284125034	0.533	protein_coding	ENSMUSG00000028931	KCNAB2	8.07394163166457	0.27278908353715	4.63440463553678	1.57024079746976
CHMP7	11.3706874068072	10.4051414631363	3.32192809488736	0.535	protein_coding	ENSMUSG00000034190	CHMP7	5.50791223039123	0.37682349489722	0.463051662179293	0.109972009797343
ZFPM1	11.7253662578956	11.5449644327892	3.8073549220576	0.538	protein_coding	ENSMUSG00000049577	ZFPM1	3.85098212095893	1.91878746012198	0.0403334492879413	0.133969797185054
SCMH1	12.2094533656289	11.0579917227592	3.4594316186373	0.545	protein_coding	ENSMUSG00000000085	SCMH1	6.18932909530746	0.925972030708178	1.12227149537079	0.988765273941196
PLCG1	12.4981012439949	11.9957671508778	4.39231742277876	0.548	protein_coding	ENSMUSG00000016933	PLCG1	5.28430435818519	2.97056233662103	0.320336697172026	1.12827448992946
ATP6AP1	11.0430272835945	10.4429434958487	3.4594316186373	0.548	protein_coding	ENSMUSG00000019087	ATP6AP1	9.55009494641592	0.394361431381603	7.5440001136045	5.65259927029838
DCTN4	12.5289424150649	10.4594316186373	2.8073549220576	0.549	protein_coding	ENSMUSG00000024603	DCTN4	7.36027811516149	0.401844437024709	2.98643984594061	1.10081939600464
HPCA	10.902375114486	9.18487534290828	3.70043971814109	0.549	protein_coding	ENSMUSG00000028785	HPCA	9.12798054587643	0.0981268427421595	6.44483533968473	1.36139547407754
MAPK7	12.0292872269682	11.2877123795494	3.16992500144231	0.55	protein_coding	ENSMUSG00000001034	MAPK7	3.47781237195831	1.3447897489762	0.0154793025524967	0.0427378370048554
SLC30A9	11.7410455770098	10.7347096202258	4.24792751344359	0.552	protein_coding	ENSMUSG00000029221	SLC30A9	6.90036984869891	0.552978491502123	2.04890018487271	0.943217973570344
CBLB	13.2921778163198	11.527965641134	3.4594316186373	0.554	protein_coding	ENSMUSG00000022637	CBLB	5.65896986495178	1.87165376184875	0.583564997627243	1.11109249638863
CAPNS1	10.4938554492408	9.65642486327778	3.4594316186373	0.554	protein_coding	ENSMUSG00000001794	CAPNS1	7.50349426439691	0.149006501968472	3.30472897574765	0.471171043059323
CRAT	12.1205618964429	10.8772841335232	3.4594316186373	0.554	protein_coding	ENSMUSG00000026853	CRAT	5.81740597131438	0.680572633472739	0.733459388772477	0.430733480820538
6330403A02RIK	12.1969094425411	8.73470962022584	3.4594316186373	0.554	protein_coding	ENSMUSG00000053963	6330403A02RIK	7.94365110884498	0.184774242165417	4.28297172794482	0.557393647527423
ADCY2	12.0399471601691	11.6829945836817	4.39231742277876	0.556	protein_coding	ENSMUSG00000021536	ADCY2	7.19233171499013	2.21587159633346	2.62664264016583	4.66132329713773
RORB	12.3174126137649	10.5304063370991	3.32192809488736	0.557	protein_coding	ENSMUSG00000036192	RORB	7.51388207273305	0.433511647857968	3.33066663295267	1.37235024977586
RASAL2	12.4532706340106	11.9311068330293	4.08746284125034	0.558	protein_coding	ENSMUSG00000070565	RASAL2	7.16156597930916	2.76147219612909	2.56609453354182	5.58554157109404
CLMN	13.5624809453493	11.6252522217469	3.32192809488736	0.562	protein_coding	ENSMUSG00000021097	CLMN	6.86116625166238	2.09658140698825	1.98084367568136	3.54576624257909
NAP1L5	10.8872206154684	8.87958324961278	4.58496250072116	0.565	protein_coding	ENSMUSG00000055430	NAP1L5	7.7287371496369	0.145659965440787	3.80510357680434	0.31644750382971
ENO2	11.3613955331659	10.3498340914572	4.39231742277876	0.566	protein_coding	ENSMUSG00000004267	ENO2	8.69759588236255	0.352504778856693	5.96254981978683	2.96122156775097
GPR56	11.7578066721972	11.0112272554233	3.16992500144231	0.572	protein_coding	ENSMUSG00000031785	GPR56	6.66210426861055	0.850299244494569	1.67445310248364	1.34918627402317
TRAFD1	11.2508905357233	10.7673568541257	3.32192809488736	0.576	protein_coding	ENSMUSG00000042726	TRAFD1	5.13388741240785	0.577333675416306	0.248353364908926	0.102296090004982
DHX38	12.0327345285867	11.8482317010938	3.4594316186373	0.576	protein_coding	ENSMUSG00000037993	DHX38	4.62058744369509	2.56620832723507	0.124245700348921	0.357734043076864
EPB4.1L3	12.7221671397819	11.7548875021635	3.4594316186373	0.576	protein_coding	ENSMUSG00000024044	EPB4.1L3	7.53108610802775	2.34510620800622	3.36290340308821	5.92913354253322
PNPLA6	12.3134499409631	12.076481601207	3.16992500144231	0.577	protein_coding	ENSMUSG00000004565	PNPLA6	5.12671257961069	3.22992124769457	0.243104567234987	1.0572369535723
GRIA4	12.5894170757686	11.4802853209364	3.4594316186373	0.579	protein_coding	ENSMUSG00000025892	GRIA4	7.28339675671472	1.76778762070585	2.81939986077551	4.30255100541331
ITM2B	10.8533095554037	9.64565843240871	2.8073549220576	0.579	protein_coding	ENSMUSG00000022108	ITM2B	9.42659020439014	0.147576359355529	7.28766106926828	1.81107528924931
CBFA2T2	12.5698556083309	10.8017083589165	3.32192809488736	0.58	protein_coding	ENSMUSG00000038533	CBFA2T2	5.70535768910295	0.609478577419334	0.625443322939576	0.317607579706457
GPD2	13.1753936088924	11.0980320829605	4.16992500144231	0.58	protein_coding	ENSMUSG00000026827	GPD2	7.52207827332918	0.987928993042624	3.33377768341643	3.13024714166304
TRIM24	12.3006385539937	11.6238814900135	3.32192809488736	0.581	protein_coding	ENSMUSG00000029833	TRIM24	4.9606195078858	2.09658140698825	0.186487064992225	0.430893718176869
UBTF	12.7885144326066	11.1867332891289	3.58496250072116	0.582	protein_coding	ENSMUSG00000020923	UBTF	5.6832845420337	1.14358716085291	0.605632914113412	0.604075062249405
ARHGEF10	12.4202234193486	11.9794251953315	3.58496250072116	0.582	protein_coding	ENSMUSG00000071176	ARHGEF10	5.09151060915185	2.88540903796454	0.232987787924047	0.816621247550662
NOL6	12.1302487840507	11.7561392983729	4.08746284125034	0.582	protein_coding	ENSMUSG00000028430	NOL6	6.65158920480204	2.37620834641564	1.65677391474384	3.45307866561152
SARM1	12.0681064758588	11.1642784383012	3.16992500144231	0.583	protein_coding	ENSMUSG00000050132	SARM1	5.45016928181265	1.10009594550975	0.420340782452541	0.373691718669542
IL16	12.7784878612224	11.9643408677924	3.32192809488736	0.583	protein_coding	ENSMUSG00000001741	IL16	2.46647129112336	2.86260373570314	0.000754095666730802	0.0222335420624924
TNKS1BP1	12.577192765687	12.3339938827614	3.90689059560852	0.583	protein_coding	ENSMUSG00000033955	TNKS1BP1	4.39089640668689	4.35147791078915	0.102758131144518	0.903294859887631
TTC39C	12.129283016945	10.8305152069768	3.16992500144231	0.583	protein_coding	ENSMUSG00000024424	TTC39C	3.57317686899279	0.631386202414792	0.0193467396103731	0.0165272723946409
SAMD14	11.6960981709559	10.292321632802	3.16992500144231	0.589	protein_coding	ENSMUSG00000047181	SAMD14	4.10333534269548	0.332354896129264	0.0706741550952686	0.00259655561104155
ZFP385B	11.8784341495593	10.5255208090951	3.32192809488736	0.593	protein_coding	ENSMUSG00000027016	ZFP385B	6.42287839799807	0.432889078627027	1.38067794290972	0.484057509227967
MEX3D	11.6697708885255	11.0748104611605	3.4594316186373	0.595	protein_coding	ENSMUSG00000048696	MEX3D	3.04846890661222	0.949649954827386	0.00778405511441196	0.00372812859051763
LRFN2	11.6447575925163	11.2088439907346	3.90689059560852	0.596	protein_coding	ENSMUSG00000040490	LRFN2	3.55024099879722	1.17942976858105	0.0181827797733014	0.0479010594793322
ZNRF1	12.3012103712984	9.4178525148859	3.32192809488736	0.598	protein_coding	ENSMUSG00000033545	ZNRF1	7.0927055420177	0.1095290916087	2.4313271111473	0.133438964017322
NMT1	10.843921051289	10.5420645422834	3	0.601	protein_coding	ENSMUSG00000020936	NMT1	6.40500537357169	0.4415046081619	1.36191278351034	0.495832887175941
CSDE1	12.9465408038931	11.240791332162	4.64385618977472	0.606	protein_coding	ENSMUSG00000068823	CSDE1	7.57467281903987	1.24569635807962	3.45102221453485	3.92573634228432
COL1A2	13.2887219127826	12.0515488384404	4	0.611	protein_coding	ENSMUSG00000029661	COL1A2	6.90208099768661	3.15590704785402	2.04890018487271	5.28906773226438
GNAI2	11.0881256921882	10.0606959316876	4.08746284125034	0.611	protein_coding	ENSMUSG00000032562	GNAI2	6.52633271567258	0.256310026261928	1.49971168311066	0.191589010389473
SH3RF3	12.7966480414138	11.4797802640291	3.90689059560852	0.612	protein_coding	ENSMUSG00000037990	SH3RF3	6.2852612318782	1.76778762070585	1.22810676740846	1.97159053328639
GAD1	12.8006977143631	10.9336906549522	4.32192809488736	0.613	protein_coding	ENSMUSG00000070880	GAD1	7.69430198281624	0.748333264161315	3.71603463073433	2.75975613862759
XPR1	13.1675749519882	11.036860446673	4.58496250072116	0.617	protein_coding	ENSMUSG00000026469	XPR1	8.46122269742368	0.889260631800766	5.67290577376182	5.85075864618242
ZFML	12.9879745242962	12.5362472156881	4.58496250072116	0.617	protein_coding	ENSMUSG00000030016	ZFML	6.94923218440377	5.22027859113155	2.14388794081213	7.49402612020404
LATS1	12.8167836793786	11.7270695580237	4.52356195605701	0.619	protein_coding	ENSMUSG00000040021	LATS1	5.7807830717743	2.30830404592771	0.696272172056419	1.60727305940182
DYRK2	11.0613711926598	10.813781191217	3.32192809488736	0.619	protein_coding	ENSMUSG00000028630	DYRK2	4.07743725708539	0.617414195191499	0.0674824437996828	0.0499718443097807
2900026A02RIK	11.6388883822523	9.85642552862553	3.58496250072116	0.619	protein_coding	ENSMUSG00000051339	2900026A02RIK	6.90033013044626	0.1945146177856	2.04890018487271	0.246519653820933
GUCY1A2	12.6814580502103	11.1104833098162	4.4594316186373	0.619	protein_coding	ENSMUSG00000041624	GUCY1A2	7.06480486479947	1.0025456798374	2.35200026318093	2.27283629877258
DDR1	11.9925843440058	11.4178525148859	3.16992500144231	0.618	protein_coding	ENSMUSG00000003534	DDR1	5.20351052893623	1.62550441001522	0.27649560825506	0.447588354869617
PPP1R9A	13.478011171176	11.7380922596205	4.85798099512757	0.619	protein_coding	ENSMUSG00000032827	PPP1R9A	10.4223270020076	2.3273491824535	9.32098875512247	10.5531201339572
EXT1	11.7573900093666	11.1299269335104	4	0.625	protein_coding	ENSMUSG00000061731	EXT1	6.18920924925677	1.042519419654	1.12227149537079	1.11150292608773
LRRTM2	12.4683694871095	10.5961897561444	3.4594316186373	0.625	protein_coding	ENSMUSG00000071862	LRRTM2	8.0110977569106	0.466936471113655	4.45229660306609	2.14545969759911
RRAGD	12.6103328019111	10.2288186904959	3.8073549220576	0.626	protein_coding	ENSMUSG00000028278	RRAGD	6.23165952195311	0.312427586282902	1.17352979733789	0.183545371260051
KCNG1	11.1774195379892	10.5933911227917	3.32192809488736	0.628	protein_coding	ENSMUSG00000074575	KCNG1	5.77714675410327	0.466936471113655	0.687286189546204	0.250032300657222
MLXIP	12.9790678714805	11.4777582664439	4.08746284125034	0.628	protein_coding	ENSMUSG00000038342	MLXIP	5.16363958877486	1.76778762070585	0.259221405859657	0.47978702949394
PBRM1	13.006676715309	12.3381792499001	4.39231742277876	0.63	protein_coding	ENSMUSG00000042323	PBRM1	6.31626839014433	4.34007456209734	1.26910259275282	4.38714971202895
HGS	11.612868497291	11.2467405984931	3	0.631	protein_coding	ENSMUSG00000025793	HGS	5.67891079438024	1.25449323657821	0.602935812972136	0.676774368117866
VPS18	12.2194710673944	11.5565060546719	3.32192809488736	0.632	protein_coding	ENSMUSG00000034216	VPS18	4.95763329034717	1.94697716261164	0.186176162330657	0.405021680204618
SHROOM2	12.9240701855853	12.1677317411032	4	0.632	protein_coding	ENSMUSG00000045180	SHROOM2	6.89312958919105	3.56941752865061	2.03183304190167	5.6410409756493
PTPRK	13.1168312758987	12.1228279948077	3	0.634	protein_coding	ENSMUSG00000019889	PTPRK	7.13704854969084	3.38526597424762	2.51188667041359	6.369222955167
NEO1	13.1029598859101	12.1538686552232	3.32192809488736	0.634	protein_coding	ENSMUSG00000032340	NEO1	7.84524265968311	3.51806728360076	4.07692537018948	8.72693879637328
B4GALT5	12.0375469539622	10.1885888457073	3.32192809488736	0.634	protein_coding	ENSMUSG00000017929	B4GALT5	6.35478325417265	0.299646055752961	1.31042110698047	0.196381291678817
TRIM46	11.7590559391602	11.1699250014423	3.70043971814109	0.637	protein_coding	ENSMUSG00000042766	TRIM46	6.63619428496029	1.10009594550975	1.63936098638675	1.75311409682651
WDR59	11.8447057644119	11.5679560754155	3	0.637	protein_coding	ENSMUSG00000031959	WDR59	4.85849485826663	1.97086051982858	0.161115859243945	0.351796433057156
FAM171A1	12.0320457269308	11.3874788658424	4.39231742277876	0.637	protein_coding	ENSMUSG00000050530	FAM171A1	6.35464280848852	1.56629923554513	1.31042110698047	1.87207823357832
TBC1D10B	11.8189815394324	11.2270141936491	3.70043971814109	0.642	protein_coding	ENSMUSG00000042492	TBC1D10B	5.11296238091645	1.21717411989252	0.237978384469621	0.261270670011161
PDXK	12.3145832442742	9.87498134765377	3.90689059560852	0.647	protein_coding	ENSMUSG00000032788	PDXK	7.04522459125485	0.204278030736989	2.32591306172598	0.333108012187036
GOT1	11.0063260785249	10.2784494582205	3	0.648	protein_coding	ENSMUSG00000025190	GOT1	8.24751582922082	0.329906716822968	5.11622545552968	2.07573438118473
ZFP46	12.1789760113745	10.4083297407674	3	0.647	protein_coding	ENSMUSG00000051351	ZFP46	5.3900408277373	0.380092399425226	0.379196584881392	0.0936733413262474
FBXL18	12.8797746773369	11.0552824355012	3.4594316186373	0.648	protein_coding	ENSMUSG00000066640	FBXL18	5.8147540091803	0.922152403464111	0.724275248622252	0.577851021248328
RAB11FIP4	11.6188443017667	10.8978454560055	3.90689059560852	0.653	protein_coding	ENSMUSG00000017639	RAB11FIP4	7.61461962216198	0.700546190490115	3.54004200337265	2.42128142563802
SBNO1	13.3186840219615	12.0279059965699	4.58496250072116	0.661	protein_coding	ENSMUSG00000038095	SBNO1	7.62564640646967	3.08411750875906	3.56986964500243	7.41336623468871
CSNK1E	12.2983490156582	10.5245417150358	4.24792751344359	0.661	protein_coding	ENSMUSG00000022433	CSNK1E	6.39337617638718	0.432889078627027	1.34792754754819	0.468380763526732
PRPF19	11.0559602344523	10.6183855022586	3.70043971814109	0.663	protein_coding	ENSMUSG00000024735	PRPF19	5.51981615029086	0.480169711911643	0.472319413529653	0.167365512701484
CCT2	10.9381093262192	10.6510516911789	3.4594316186373	0.667	protein_coding	ENSMUSG00000034024	CCT2	6.53289048244948	0.49906380463377	1.50854983671301	0.665198978646622
STAG2	12.8923530757341	11.8749813476538	3.90689059560852	0.667	protein_coding	ENSMUSG00000025862	STAG2	6.0155902214444	2.6159717348645	0.93273075011863	2.33356873110793
ANKRD27	12.6213650943149	11.6279897843157	3.16992500144231	0.668	protein_coding	ENSMUSG00000034867	ANKRD27	4.64244008058047	2.09658140698825	0.1270803816609	0.281390012168843
KCNG4	11.894059846274	10.5708044377245	2.58496250072116	0.668	protein_coding	ENSMUSG00000045246	KCNG4	3.64351074765559	0.454061333883963	0.023410576435188	0.00455738795576976
VDAC1	10.7862696276485	9.73470962022584	3.32192809488736	0.668	protein_coding	ENSMUSG00000020402	VDAC1	7.47308657561465	0.16445704334904	3.21824039086603	0.522867102174916
ZWINT	11.8435285346111	9.56795607541547	3.32192809488736	0.672	protein_coding	ENSMUSG00000019923	ZWINT	8.90856960000929	0.131483109413547	6.17621329999138	1.63422596647736
NADK	11.8161836814323	10.4635243732712	3.90689059560852	0.674	protein_coding	ENSMUSG00000029063	NADK	5.24204504445525	0.40171715593727	0.300427883119176	0.0779732588714219
PHF3	13.1981380524011	12.6300395526561	4.24792751344359	0.677	protein_coding	ENSMUSG00000048874	PHF3	6.52215288858813	5.54648978170109	1.49317745818596	6.10796967304032
IGFBP5	12.5152070304088	9.6724253419715	3.70043971814109	0.677	protein_coding	ENSMUSG00000026185	IGFBP5	7.44939190068331	0.152986774162605	3.18508090174056	0.452859299017857
VEZT	13.2452555803066	11.3066313617125	3.8073549220576	0.678	protein_coding	ENSMUSG00000036099	VEZT	6.31447522255774	1.38765779214242	1.25541304875019	1.6363761917049
FBF1	12.5010907702745	11.7821791938312	3	0.678	protein_coding	ENSMUSG00000020776	FBF1	4.72614097924317	2.41935944122894	0.136534838430801	0.360702880011476
AI314180	13.2730670757221	12.5077946401987	5.39231742277876	0.68	protein_coding	ENSMUSG00000050812	AI314180	6.86206459878907	5.0687258946843	1.98084367568136	6.98335930506886
HSPA9	11.5708044377245	10.9943534368589	3.8073549220576	0.683	protein_coding	ENSMUSG00000024359	HSPA9	6.81351302458697	0.828370561683178	1.89444433616959	1.46435251494246
MEN1	11.5454471816781	10.8564255286255	2.8073549220576	0.686	protein_coding	ENSMUSG00000024947	MEN1	5.95422346653161	0.657715289761832	0.874238577934263	0.535883165322861
TBC1D5	13.2513344646589	11.4314976042581	2.8073549220576	0.686	protein_coding	ENSMUSG00000023923	TBC1D5	5.9059679564173	1.66358633935287	0.820507448704991	1.29807636942365
SLC2A3	11.8595347863827	10.5333297323058	3.16992500144231	0.687	protein_coding	ENSMUSG00000003153	SLC2A3	7.46183704571763	0.437149534803263	3.21390015432575	1.30411147368475
ACTR3B	10.9992953870234	10.2957689344205	3.32192809488736	0.69	protein_coding	ENSMUSG00000056367	ACTR3B	5.66026090882018	0.334864024086925	0.583564997627243	0.111745350966322
ATXN1L	12.8776675740679	11.0112272554233	3.16992500144231	0.689	protein_coding	ENSMUSG00000069895	ATXN1L	5.20429339822442	0.850299244494569	0.281711547409391	0.183970166528848
CTNNA2	12.0119260663068	11.502334580198	4	0.69	protein_coding	ENSMUSG00000063063	CTNNA2	6.88108868190562	1.81977323614931	2.02589614976674	3.25928511981631
SFPQ	11.5574637015978	11.0361736125535	3.16992500144231	0.69	protein_coding	ENSMUSG00000028820	SFPQ	6.45623584067797	0.889260631800766	1.41885760756598	1.22783564875816
VSNL1	10.8902642770211	9.16992500144231	4.24792751344359	0.698	protein_coding	ENSMUSG00000054459	VSNL1	11.2755716174593	0.0987968756063968	11.7307373358216	3.26060670814443
IKBKB	13.942880997159	11.4210128557792	2.8073549220576	0.698	protein_coding	ENSMUSG00000031537	IKBKB	4.32282842096262	1.64099527313557	0.0968903531162436	0.222027418775452
RHOU	11.7172480058276	9.61838550225861	2.8073549220576	0.698	protein_coding	ENSMUSG00000039960	RHOU	5.90859816922922	0.140190906784536	0.824196283257948	0.0252672269990344
AHCYL2	13.2809157281856	10.8993569229231	4.24792751344359	0.702	protein_coding	ENSMUSG00000029772	AHCYL2	6.4360873495705	0.700546190490115	1.39503374443289	0.964183504307813
GRM3	11.7879025593914	11.3663222142458	4.58496250072116	0.702	protein_coding	ENSMUSG00000003974	GRM3	7.51326302362025	1.5139854397672	3.33066663295267	4.36149689436006
NSG2	11.9248125036058	9.24317398347295	3	0.702	protein_coding	ENSMUSG00000020297	NSG2	8.45387517485825	0.0979114154861319	5.6203447025736	0.679453618702199
PPP1CB	12.3026389237876	9.94251450533924	5.04439411935845	0.703	protein_coding	ENSMUSG00000014956	PPP1CB	7.90443392832215	0.222818726815569	4.18680815509162	1.24634110422581
MTA2	11.5919897676151	10.9708249013626	3.58496250072116	0.704	protein_coding	ENSMUSG00000071646	MTA2	4.13317211881783	0.794832688288276	0.0755339851131588	0.0950068978037519
INSR	13.2357150947619	12.0094787458881	3.70043971814109	0.704	protein_coding	ENSMUSG00000005534	INSR	6.4487399522754	2.99499345282151	1.40952297592659	3.66473778944865
AKT1	11.3465137331656	10.567005370247	3.16992500144231	0.704	protein_coding	ENSMUSG00000001729	AKT1	5.88804620458012	0.454061333883963	0.797770169162956	0.28071412106466
RNF144A	12.333714426094	9.7797193551434	3	0.704	protein_coding	ENSMUSG00000020642	RNF144A	5.46910371848908	0.17668327439637	0.436062990358425	0.0186550551651206
MBNL2	13.1127652818853	10.5206186805563	4.39231742277876	0.704	protein_coding	ENSMUSG00000022139	MBNL2	8.23319927139385	0.429230019791002	5.0772246817427	2.50307305234221
NCOA5	11.5975870395862	10.7648715907361	2.8073549220576	0.705	protein_coding	ENSMUSG00000039804	NCOA5	4.41052827680532	0.575075621845269	0.104968093739573	0.0547430384491578
SAMD8	12.7948219733312	10.5245417150358	4	0.706	protein_coding	ENSMUSG00000021770	SAMD8	6.52441593806253	0.432889078627027	1.49317745818596	0.531766486743322
GPR88	11.7523806465529	10.1736771363034	3.16992500144231	0.705	protein_coding	ENSMUSG00000068696	GPR88	7.23224582155885	0.293411348704424	2.70905473384399	0.650555230517349
ITPR2	13.125736329395	13.0159376733092	3	0.708	protein_coding	ENSMUSG00000030287	ITPR2	5.26967025208256	6.70684179536491	0.313571349307864	2.79374351682131
FKRP	11.4542992936199	10.5362472156881	3.32192809488736	0.709	protein_coding	ENSMUSG00000048920	FKRP	5.31637832551231	0.437149534803263	0.335350574914746	0.102180489995838
SETDB1	12.3958018713897	11.9406806484241	3.32192809488736	0.709	protein_coding	ENSMUSG00000015697	SETDB1	4.52465149043669	2.78250835666914	0.114594438272883	0.409584241629867
SYT4	11.9296282830246	10.319672120947	3.70043971814109	0.715	protein_coding	ENSMUSG00000024261	SYT4	8.17438519458923	0.344148295773469	4.94672507120955	2.0569191568489
IRGQ	12.570567288872	10.7747870596012	2.8073549220576	0.721	protein_coding	ENSMUSG00000041037	IRGQ	7.58306645692789	0.582076338338703	3.4806501647443	1.89674622594465
USP42	12.3303567169579	11.9567391450591	3.4594316186373	0.721	protein_coding	ENSMUSG00000051306	USP42	4.71810256200904	2.82203389709086	0.136547045688619	0.497653065912148
SLMAP	12.8285332104556	11.407798850222	4.39231742277876	0.725	protein_coding	ENSMUSG00000021870	SLMAP	7.00757484377765	1.61848270490386	2.2489174091514	3.28669869158768
VARS	12.0024634388925	11.930367747439	3.4594316186373	0.728	protein_coding	ENSMUSG00000007029	VARS	4.05621021413888	2.76147219612909	0.0659977453613651	0.264471712377885
FAIM2	12.2825093062408	10.0606959316876	3.4594316186373	0.731	protein_coding	ENSMUSG00000023011	FAIM2	9.57096283251986	0.256310026261928	7.59695825118059	4.03253447080699
ZFP710	12.2682495719945	11.1459321458205	3.90689059560852	0.736	protein_coding	ENSMUSG00000048897	ZFP710	4.13920072397639	1.06776892402558	0.0755339851131588	0.145063217170917
CAP2	11.7481928495895	10.4828079567267	3.16992500144231	0.736	protein_coding	ENSMUSG00000021373	CAP2	7.94759539531591	0.413134531353863	4.28297172794482	1.95035222315634
SHC3	10.5849625007212	10.4767462039395	3.8073549220576	0.738	protein_coding	ENSMUSG00000021448	SHC3	6.21831330519038	0.409352295643093	1.15986712894409	0.353040873038686
SMPD1	11.6772791913122	10.9844184588011	3	0.74	protein_coding	ENSMUSG00000037049	SMPD1	7.25595437549721	0.815979920834523	2.76413246103569	2.09914042369686
ATP2B3	12.1789760113745	11.8982234712156	2.8073549220576	0.743	protein_coding	ENSMUSG00000031376	ATP2B3	8.04799195213439	2.66846843783628	4.56006291184395	8.306073062139
LRFN3	11.4823037823232	10.8772841335232	3.90689059560852	0.744	protein_coding	ENSMUSG00000036957	LRFN3	5.26776277651158	0.680572633472739	0.313571349307864	0.15850889730998
TCF12	12.8366421490258	11.1279943209764	3.32192809488736	0.752	protein_coding	ENSMUSG00000032228	TCF12	5.47863836334686	1.03273371988136	0.43774085156215	0.368923891221551
LRP11	11.728345714711	10.5186531556734	3.32192809488736	0.752	protein_coding	ENSMUSG00000019796	LRP11	7.88638847691414	0.429230019791002	4.17110651257687	1.86215172061045
PIP4K2B	12.302924464618	10.2888660741658	4.16992500144231	0.763	protein_coding	ENSMUSG00000018547	PIP4K2B	6.69435027918487	0.332354896129264	1.71813764447292	0.389044943984125
GALNT11	11.333714426094	10.8352609186275	3.16992500144231	0.765	protein_coding	ENSMUSG00000038072	GALNT11	4.45772508628042	0.639936129507575	0.109471910026548	0.0719754893624999
DYNLL2	11.2905948880826	8.07681559705083	4.16992500144231	0.765	protein_coding	ENSMUSG00000020483	DYNLL2	6.45712011303414	0.179014759793269	1.41885760756598	6.99642488669865e-05
TRPC5	12.2917462808339	11.5176693881338	3.58496250072116	0.768	protein_coding	ENSMUSG00000041710	TRPC5	5.73782181288516	1.84841358814337	0.651472801750745	1.19013480580106
EXTL1	12.0063260785249	10.9729797860663	3.8073549220576	0.769	protein_coding	ENSMUSG00000028838	EXTL1	5.87578368030035	0.794832688288276	0.784697865111624	0.567653030108793
MAN1A2	11.7665289085989	10.9113919878435	2.8073549220576	0.769	protein_coding	ENSMUSG00000008763	MAN1A2	7.73425617954805	0.718477867632911	3.80510357680434	2.71011366199795
MGAT4B	10.7125270004398	10.6856248397264	3.32192809488736	0.771	protein_coding	ENSMUSG00000036620	MGAT4B	4.7278832245765	0.519096676767596	0.136534838430801	0.0515846500605298
PPP1R16B	12.3896313392605	10.7698378436294	4	0.775	protein_coding	ENSMUSG00000037754	PPP1R16B	8.33319058733579	0.582076338338703	5.37433270744248	3.55395013037195
RIMS2	12.5255208090951	12.3395716783847	4.08746284125034	0.776	protein_coding	ENSMUSG00000037386	RIMS2	6.15915639115367	4.34007456209734	1.09478052753284	4.00403121543504
PABPC1	12.2137117981057	10.9031286768123	3.4594316186373	0.781	protein_coding	ENSMUSG00000022283	PABPC1	6.9802451444061	0.710872571755587	2.19872223601009	1.38598845452739
ELFN1	11.9038818457362	11.2801907922169	3	0.781	protein_coding	ENSMUSG00000048988	ELFN1	6.6278019337281	1.32380737726311	1.62218376144396	2.01505933833575
FBXO3	12.6096404744368	10.5038257379958	3	0.78	protein_coding	ENSMUSG00000027180	FBXO3	5.85864038159981	0.420982157247391	0.771726152905744	0.233927295268466
BAG4	12.2279167242015	10.4241662888181	3.32192809488736	0.782	protein_coding	ENSMUSG00000037316	BAG4	5.27087052034462	0.387395126881479	0.313571349307864	0.0788725321582377
EPB4.1	13.831109275357	11.6829945836817	4.24792751344359	0.785	protein_coding	ENSMUSG00000028906	EPB4.1	4.33801092593008	2.21587159633346	0.0981085938743847	0.222145597337963
SOX6	13.5005929458938	11.3376219019925	3	0.789	protein_coding	ENSMUSG00000051910	SOX6	5.14050273546706	1.44742123829085	0.248353364908926	0.348573463398803
NALCN	13.4893462407191	12.3766680618577	4.08746284125034	0.79	protein_coding	ENSMUSG00000000197	NALCN	7.39272129481542	4.56012401781532	3.0481957403725	8.43173808413553
PDZRN3	12.7874944996968	11.7481928495895	2.8073549220576	0.791	protein_coding	ENSMUSG00000035357	PDZRN3	6.2574070763847	2.35151475342871	1.20082645434951	2.57468634931877
USPL1	12.6523968614777	11.6750749203854	3.16992500144231	0.791	protein_coding	ENSMUSG00000041264	USPL1	4.73328108990397	2.19223180188083	0.13835456454682	0.3224870567444
MLF2	11.7308946465417	9.82972273508606	3	0.792	protein_coding	ENSMUSG00000030120	MLF2	7.98419514800518	0.189970682023731	4.38304310198432	1.31252397817224
GABRA1	12.017852331906	10.4178525148859	4.39231742277876	0.792	protein_coding	ENSMUSG00000010803	GABRA1	9.80064281824269	0.383455161711306	7.74705265912318	5.99569964216843
KLHL11	11.2502984179063	11.0566377151132	3.70043971814109	0.792	protein_coding	ENSMUSG00000048732	KLHL11	4.79858868578678	0.922152403464111	0.148612709262592	0.143008404724294
RHOT1	12.5257654788219	11.2246046815385	4	0.792	protein_coding	ENSMUSG00000017686	RHOT1	6.06218807776577	1.20713277610597	0.984206267145677	1.14206999344052
FKBP1A	11.7536346188534	9.47370574961942	4.39231742277876	0.794	protein_coding	ENSMUSG00000032966	FKBP1A	8.51283928994137	0.116952222569105	5.71883914448894	1.27566679024358
MAN2C1	11.7879025593914	11.609178738142	2.8073549220576	0.794	protein_coding	ENSMUSG00000032295	MAN2C1	4.09465765728438	2.04866532783413	0.0707952782774198	0.184095634858618
PEX5L	11.6174674652942	10.9751314569213	3.8073549220576	0.796	protein_coding	ENSMUSG00000027674	PEX5L	6.80077484524003	0.803749261051613	1.87363890019415	1.39168156607272
TTPAL	12.4051414631363	10.0848083878044	4	0.798	protein_coding	ENSMUSG00000017679	TTPAL	5.52495110513067	0.264550748678128	0.474220466085151	0.0594423538316489
PTPN13	13.6176970293079	12.8636055443214	4.08746284125034	0.798	protein_coding	ENSMUSG00000034573	PTPN13	4.00005192084912	6.41360048843165	0.057920762736909	0.180626844558537
ZFP316	12.4054074222192	11.6501542136751	3	0.798	protein_coding	ENSMUSG00000046658	ZFP316	3.68823473912153	2.14525330980338	0.0258946664619413	0.105794313084761
RABGAP1L	13.284968651604	11.7279204545632	4.4594316186373	0.802	protein_coding	ENSMUSG00000026721	RABGAP1L	7.93399527811913	2.3036265578327	4.25048114060646	7.33499098493735
AQR	13.4714211964249	12.2735042339622	3.4594316186373	0.802	protein_coding	ENSMUSG00000040383	AQR	5.0436922302729	4.08093043034631	0.214269619798806	1.59571767695545
UBR2	12.8845521339872	12.3899001727731	3.8073549220576	0.803	protein_coding	ENSMUSG00000023977	UBR2	6.39993570261942	4.61623192274714	1.3522968563708	4.84979425261582
ZFP91	12.6750749203854	10.7473538294781	4.08746284125034	0.804	protein_coding	ENSMUSG00000024695	ZFP91	7.23050536528473	0.563771450749409	2.70905473384399	1.34686037548576
KCNJ4	11.0714623625566	10.3858624006415	2.8073549220576	0.806	protein_coding	ENSMUSG00000044216	KCNJ4	5.63543085660518	0.36964288863816	0.562059307862645	0.127253639737235
UNC5B	12.6110247973074	11.4706588740606	3.32192809488736	0.807	protein_coding	ENSMUSG00000020099	UNC5B	4.96330135453229	1.74495619907703	0.186487064992225	0.360898273348246
SH2D3C	11.8273427042341	11.393390457444	2.8073549220576	0.812	protein_coding	ENSMUSG00000059013	SH2D3C	5.53113493782053	1.57362441039964	0.481724845770111	0.711699441320624
PLCB4	12.0768155970508	11.8505775472056	4	0.812	protein_coding	ENSMUSG00000039943	PLCB4	7.12049388805836	2.55302724598652	2.48493317941984	5.08528357413743
UBE2Q1	11.5891829670394	10.3094763538411	3.16992500144231	0.816	protein_coding	ENSMUSG00000042572	UBE2Q1	6.37169065526428	0.341512929716672	1.32430032204022	0.267508968200763
SLC4A2	12.0279059965699	11.8587580999354	3.16992500144231	0.819	protein_coding	ENSMUSG00000028962	SLC4A2	4.01771657310817	2.58385813900404	0.061200453121404	0.215364945593667
ABI1	11.7747870596012	10.4978518369511	4.24792751344359	0.822	protein_coding	ENSMUSG00000058835	ABI1	6.44054668863439	0.420982157247391	1.39503374443289	0.463266888404249
ZFP445	12.5783726913608	11.5318687751776	3.90689059560852	0.823	protein_coding	ENSMUSG00000047036	ZFP445	4.99965640072535	1.89510897092964	0.197886080108296	0.412973185041197
MYO5B	13.4571243315408	12.4162697445232	3.90689059560852	0.823	protein_coding	ENSMUSG00000025885	MYO5B	5.32114351360915	4.70302582154848	0.341407177150056	2.40196427693156
TRIM66	13.2321210840822	11.9783529581651	3.90689059560852	0.822	protein_coding	ENSMUSG00000031026	TRIM66	5.76486803173672	2.88540903796454	0.675212343010591	2.03728473069604
PLAA	13.0539258815311	11.2508905357233	3.16992500144231	0.822	protein_coding	ENSMUSG00000028577	PLAA	5.11112432198342	1.26562956504847	0.237978384469621	0.277681476647967
GABARAPL1	10.7919768208987	8.467605550083	3.16992500144231	0.822	protein_coding	ENSMUSG00000030161	GABARAPL1	8.21567460304152	0.182218564839579	5.03796275010097	0.712599614025069
HSPA4	12.5837879545023	11.5745935273376	3.70043971814109	0.821	protein_coding	ENSMUSG00000020361	HSPA4	7.71452744545438	1.97452145992556	3.78073875929078	5.83593688424221
LRRC8D	12.035830072835	11.3331553503106	4	0.827	protein_coding	ENSMUSG00000046079	LRRC8D	5.49843151700421	1.43951650645477	0.455706916002251	0.603514510010052
LETM1	11.7648715907361	11.1143930548673	3.58496250072116	0.831	protein_coding	ENSMUSG00000005299	LETM1	6.5631417855501	1.01747013194314	1.53992848447639	1.52360993469269
WSB2	11.2743781532464	10.2691266791494	3.70043971814109	0.837	protein_coding	ENSMUSG00000029364	WSB2	6.35331647426933	0.327515635029208	1.29660737148735	0.238902727271132
GCC2	12.6724253419715	12.3000665099573	4.24792751344359	0.838	protein_coding	ENSMUSG00000038039	GCC2	6.66358993844258	4.18622423067962	1.67445310248364	5.28535190873053
SLC9A1	12.1692986957928	11.266200912499	2.8073549220576	0.839	protein_coding	ENSMUSG00000028854	SLC9A1	6.90426930473469	1.29464823407993	2.05478262076876	2.55412625894162
SLC25A3	12.3367854762038	10.2384047393251	3.32192809488736	0.841	protein_coding	ENSMUSG00000061904	SLC25A3	8.69768640069809	0.314686320276222	5.96254981978683	2.4960358338456
PDE7B	11.4757334309664	10.3890935219045	3.58496250072116	0.843	protein_coding	ENSMUSG00000019990	PDE7B	5.63163589477655	0.36964288863816	0.562059307862645	0.127253639737235
KCNA6	12.415477707698	10.6348110501717	3.16992500144231	0.844	protein_coding	ENSMUSG00000038077	KCNA6	4.49919667985793	0.490287607186335	0.11243785287109	0.0349123048143538
PIP5K1A	11.90989308377	10.6829945836817	3.16992500144231	0.843	protein_coding	ENSMUSG00000028126	PIP5K1A	4.08055852125624	0.519096676767596	0.069199640282087	0.0278132068365602
TUBB2A	10.6302671250268	10.3858624006415	3.16992500144231	0.843	protein_coding	ENSMUSG00000058672	TUBB2A	9.02471336532854	0.36964288863816	6.31796565023792	3.49712286969493
NEFH	11.9628960053373	11.6763978870448	3.16992500144231	0.843	protein_coding	ENSMUSG00000020396	NEFH	6.67364174594526	2.19223180188083	1.69242040666306	3.26140288792846
INA	11.1414685553931	10.5565060546719	2.8073549220576	0.844	protein_coding	ENSMUSG00000034336	INA	8.51000499053052	0.44952789166095	5.71883914448894	3.33891211257128
CDH2	12.2416852876016	11.4099212412497	4	0.844	protein_coding	ENSMUSG00000024304	CDH2	7.48443873451753	1.61848270490386	3.24693883453688	4.50999864442688
ARHGAP26	13.2036538855296	11.266200912499	3	0.856	protein_coding	ENSMUSG00000036452	ARHGAP26	7.1877375995841	1.29464823407993	2.62063694288213	3.23866524764982
ANKRD34A	11.3365065598103	10.539158811108	2.8073549220576	0.856	protein_coding	ENSMUSG00000049097	ANKRD34A	6.40090419961067	0.440757088607619	1.3522968563708	0.495832887175941
AGGF1	11.8317030992143	11.0633950812885	3.90689059560852	0.857	protein_coding	ENSMUSG00000021681	AGGF1	5.85704443171971	0.925972030708178	0.771726152905744	0.643747373029949
NOTCH1	13.2050295550059	12.8936807383909	3.4594316186373	0.859	protein_coding	ENSMUSG00000026923	NOTCH1	4.52860160147608	6.51412013072746	0.114594438272883	0.659777677785876
ERC1	13.2664937563122	11.7473538294781	4.39231742277876	0.859	protein_coding	ENSMUSG00000030172	ERC1	7.23470474078131	2.35151475342871	2.70905473384399	4.98905337672223
FUS	12.6350378711833	10.6082548219779	3.4594316186373	0.861	protein_coding	ENSMUSG00000030795	FUS	6.12689782009772	0.476655294505124	1.05340912792816	0.446983241076997
LDOC1L	12.111787735801	9.51569983828404	3.32192809488736	0.868	protein_coding	ENSMUSG00000055745	LDOC1L	5.79393443889517	0.123478915475972	0.708543316803895	0.02117174954557
PURA	10.6456584324087	9.91587937883577	3	0.875	protein_coding	ENSMUSG00000043991	PURA	9.46404455396402	0.215064162597687	7.40594956175125	2.9793499671883
CORO2B	12.2455527062557	10.5038257379958	3.4594316186373	0.875	protein_coding	ENSMUSG00000041729	CORO2B	7.18557876886525	0.420982157247391	2.62063694288213	0.955815686109681
SLC25A12	11.5137275959524	10.9901039638575	3.8073549220576	0.876	protein_coding	ENSMUSG00000027010	SLC25A12	7.59461390799264	0.825127600376485	3.51031561366849	2.77918741396864
MAGI1	13.3241805466187	12.2206806210522	4	0.88	protein_coding	ENSMUSG00000045095	MAGI1	5.936559980724	3.80741307222359	0.850964015644106	3.04935159665489
ZFP281	11.6114859432409	11.3890935219045	3	0.884	protein_coding	ENSMUSG00000041483	ZFP281	5.74826468902561	1.56629923554513	0.660245595379428	1.00441254348942
PDXDC1	12.0154150523867	11.2270141936491	3.90689059560852	0.887	protein_coding	ENSMUSG00000022680	PDXDC1	5.87833697577816	1.21717411989252	0.784697865111624	0.901791851578754
ACIN1	12.2781590314372	12.036860446673	3.58496250072116	0.887	protein_coding	ENSMUSG00000022185	ACIN1	5.17876671018849	3.12952901680971	0.264842907741659	1.04123788000143
EEF1D	12.4291451704787	11.1065629404449	2.58496250072116	0.886	protein_coding	ENSMUSG00000055762	EEF1D	4.8955087964528	1.0025456798374	0.169813886915134	0.16869555040017
MESDC1	11.9095181142966	10.0887882387169	2.8073549220576	0.888	protein_coding	ENSMUSG00000070462	MESDC1	4.66502570090174	0.268832980062012	0.128417240178987	0.00937907262023799
PRRT2	11.6202198255075	10.2252074369435	3.16992500144231	0.889	protein_coding	ENSMUSG00000045114	PRRT2	2.45112237221379	0.310210137703609	0.000700932831699759	1.29344645295649e-07
ISLR2	12.0734721539765	11.1279943209764	2.8073549220576	0.895	protein_coding	ENSMUSG00000051243	ISLR2	5.24945772966716	1.03273371988136	0.301333244889163	0.252078393090724
ATF2	12.770457424932	10.7090838125503	4.24792751344359	0.897	protein_coding	ENSMUSG00000027104	ATF2	7.87837060163429	0.536548312165632	4.1246971995175	2.16290599544167
XPOT	12.5480994169784	11.4963544885646	3	0.9	protein_coding	ENSMUSG00000034667	XPOT	5.77880619370475	1.79672554713338	0.696272172056419	1.21489910212775
BAIAP2	12.1551344548578	10.6821167649501	4.16992500144231	0.9	protein_coding	ENSMUSG00000025372	BAIAP2	7.95752209174873	0.519096676767596	4.31587504362812	2.2236281248666
PPP1R10	12.0515488384404	11.3810021095509	3.8073549220576	0.901	protein_coding	ENSMUSG00000039220	PPP1R10	5.21735782377191	1.54389305631915	0.287824234055441	0.425134941610928
SDK1	13.1736771363034	12.6993555555885	2.8073549220576	0.902	protein_coding	ENSMUSG00000039683	SDK1	4.37956828949509	5.81907761575886	0.102758131144518	0.856911898236244
D430042O09RIK	12.720030446499	12.2559137493378	3.58496250072116	0.903	protein_coding	ENSMUSG00000032743	D430042O09RIK	3.64244797100173	3.96438438971494	0.023410576435188	0.207292812454112
DDX17	12.8814963848101	11.0251395622785	4.16992500144231	0.903	protein_coding	ENSMUSG00000055065	DDX17	7.42531262499013	0.876099350330383	3.12774199575716	2.62414874309347
CELSR1	13.4360608294651	13.1563991448716	2.8073549220576	0.903	protein_coding	ENSMUSG00000016028	CELSR1	2.34371465119983	6.41385404487227	0.000380283126732925	2.07512394217545e-06
FADS2	11.856814552503	10.4429434958487	3.16992500144231	0.903	protein_coding	ENSMUSG00000024665	FADS2	6.13130900278042	0.394361431381603	1.06721762975298	0.287392537338545
TOPORS	11.9076418036655	11.5989829710361	3	0.904	protein_coding	ENSMUSG00000036822	TOPORS	4.18658284867996	2.04627033742721	0.0816637234396201	0.198399402053378
DIS3L	12.0986900966736	11.6719832720919	2.8073549220576	0.908	protein_coding	ENSMUSG00000032396	DIS3L	4.00935107159594	2.19223180188083	0.059610612406399	0.17055197052765
MYO6	12.9527412471865	11.9125151448024	4.16992500144231	0.914	protein_coding	ENSMUSG00000033577	MYO6	7.55546173056353	2.68759609517467	3.42152671214666	6.71208686517007
TMEM178	10.7279204545632	9.80413102118332	3.58496250072116	0.914	protein_coding	ENSMUSG00000024245	TMEM178	6.76088198304049	0.183208352228439	1.81305781839601	0.176774480276874
POGZ	12.4990984412289	12.064405961891	3.90689059560852	0.919	protein_coding	ENSMUSG00000038902	POGZ	6.88470821274339	3.18311253266374	2.02589614976674	5.25927474662373
TRPC3	12.403810931786	11.4630134134497	2.8073549220576	0.919	protein_coding	ENSMUSG00000027716	TRPC3	4.57270832920325	1.73858022139941	0.119283028301653	0.250227167720502
DHX36	11.7862696276485	11.5536292939164	4.4594316186373	0.92	protein_coding	ENSMUSG00000027770	DHX36	5.89743803943479	1.94269350236768	0.810938004736014	1.50482082841803
PPP2R5C	12.3723209548673	10.6934869574993	3.70043971814109	0.922	protein_coding	ENSMUSG00000017843	PPP2R5C	6.40719783679162	0.524796547006696	1.36643551162148	0.670337293527893
MAGI3	12.0891193979152	11.7232343008934	3.70043971814109	0.922	protein_coding	ENSMUSG00000052539	MAGI3	6.10681041679761	2.30830404592771	1.03958502888236	2.19058884991875
CEP68	12.5186531556734	11.2143191208008	2.8073549220576	0.924	protein_coding	ENSMUSG00000044066	CEP68	4.63544794301217	1.18855314483248	0.125588792044792	0.196052945703583
WDR48	12.6213650943149	11.0854724591813	4.08746284125034	0.927	protein_coding	ENSMUSG00000032512	WDR48	5.35972560586597	0.963729409498832	0.363689570659788	0.270995110550282
SLAIN2	12.2752515434703	10.8757493514201	2.58496250072116	0.927	protein_coding	ENSMUSG00000036087	SLAIN2	4.67959945489387	0.680572633472739	0.131534710965769	0.0851632231909628
ANKRD6	12.5444815223108	11.0748104611605	3.16992500144231	0.928	protein_coding	ENSMUSG00000040183	ANKRD6	4.67820082965939	0.949649954827386	0.129914244776346	0.144834574290187
RGS6	11.393390457444	10.4706588740606	2.8073549220576	0.928	protein_coding	ENSMUSG00000021219	RGS6	2.97361464477905	0.40554872543903	0.00655202640621019	8.39914232273689e-05
LRP6	12.5090326863065	12.2413873639989	4.08746284125034	0.933	protein_coding	ENSMUSG00000030201	LRP6	5.90891645036297	3.92051110816094	0.824196283257948	3.07671574958107
ZC3H13	12.5880118532151	12.3423525100878	3.8073549220576	0.933	protein_coding	ENSMUSG00000022000	ZC3H13	6.2476914733765	4.41007446701374	1.18718136376902	4.2065817417977
CKMT1	10.9439799143437	10.3128829552844	3	0.935	protein_coding	ENSMUSG00000000308	CKMT1	6.8611410511773	0.341512929716672	1.98084367568136	0.510843787163021
SRF	11.9989429514431	10.5651020783603	3.58496250072116	0.934	protein_coding	ENSMUSG00000015605	SRF	5.5813131272216	0.454061333883963	0.520764592516877	0.167234031490068
SENP3	11.2324209271761	10.7372473430277	2.8073549220576	0.935	protein_coding	ENSMUSG00000005204	SENP3	4.4886300316176	0.557240152240437	0.111372601698632	0.0518851007152462
MED24	12.062720767165	11.6965329140783	3.58496250072116	0.937	protein_coding	ENSMUSG00000017210	MED24	6.46728176103351	2.23710325639327	1.43341723183327	2.84611381777777
TATDN2	11.4833119549994	11.1996723448364	3.4594316186373	0.94	protein_coding	ENSMUSG00000056952	TATDN2	3.75152693526639	1.16127062582232	0.0307240998409994	0.0836242590499976
FGF13	11.6506030222153	9.58120058192496	3.4594316186373	0.943	protein_coding	ENSMUSG00000031137	FGF13	7.69574876178743	0.134768608097383	3.71603463073433	0.520189887423669
TRAF3	12.7850437147797	10.7347096202258	2.8073549220576	0.943	protein_coding	ENSMUSG00000021277	TRAF3	7.32594411786463	0.552978491502123	2.90266203329171	1.45440199477057
MTCH1	10.9106427304696	10.1922928144708	3.70043971814109	0.946	protein_coding	ENSMUSG00000024012	MTCH1	8.16016978703501	0.297652383750896	4.90697751498039	1.77034489971229
PLEKHM1	12.3241805466187	11.655083445198	3.70043971814109	0.953	protein_coding	ENSMUSG00000034247	PLEKHM1	5.46589035829108	2.16916754552733	0.428972332769473	0.992181591997125
ZNRF3	12.946358033887	11.4792750302502	3.32192809488736	0.954	protein_coding	ENSMUSG00000041961	ZNRF3	5.5447441600164	1.76778762070585	0.491271513271111	0.853263881568352
BRD3	12.5301624532272	11.1755495506362	3.90689059560852	0.956	protein_coding	ENSMUSG00000026918	BRD3	5.75622452194359	1.11692640138535	0.672118150742636	0.661050899112892
EGR3	11.9954138522252	10.2336196767597	3	0.956	protein_coding	ENSMUSG00000033730	EGR3	4.69907811921712	0.312427586282902	0.133095585251879	0.0161282739123659
MAP4K5	12.6075614963542	11.3392933001801	3	0.956	protein_coding	ENSMUSG00000034761	MAP4K5	5.09769852453215	1.46164346244404	0.232987787924047	0.332441885336498
FJX1	11.2449583931511	10.4019461239765	2.32192809488736	0.956	protein_coding	ENSMUSG00000075012	FJX1	5.507303094886	0.37682349489722	0.463051662179293	0.109972009797343
TJP1	12.7948219733312	12.3712321283696	5	0.959	protein_coding	ENSMUSG00000030516	TJP1	7.84360935148469	4.50328106702767	4.07692537018948	10.2592276011576
HELZ	12.8356556908398	12.5408545321136	4.08746284125034	0.96	protein_coding	ENSMUSG00000020721	HELZ	7.21097207409072	5.19976577529909	2.67545042120519	8.41685085684737
SSBP4	10.9498267107591	10.2215871212648	3	0.963	protein_coding	ENSMUSG00000070003	SSBP4	4.73386326231524	0.310210137703609	0.13835456454682	0.0176249266261877
FOXK1	12.8622499008515	11.0768155970508	2.8073549220576	0.967	protein_coding	ENSMUSG00000056493	FOXK1	6.03223143027761	0.949649954827386	0.956534560385138	0.848819783408676
PER3	12.8435285346111	11.7619666953821	3	0.971	protein_coding	ENSMUSG00000028957	PER3	4.96623216303515	2.36921672921194	0.186487064992225	0.487509378265454
ZFP574	11.6266216523584	11.4003457965347	3	0.971	protein_coding	ENSMUSG00000045252	ZFP574	5.68397466279489	1.59603453667486	0.605632914113412	0.91768356377506
AHCYL1	12.0031665066652	10.7185328760692	3.8073549220576	0.972	protein_coding	ENSMUSG00000027893	AHCYL1	8.59595065565335	0.54054487176756	5.8643786847469	4.12906669646776
ZFYVE9	11.0834793273318	11.0505289055306	3.8073549220576	0.972	protein_coding	ENSMUSG00000034557	ZFYVE9	6.02156393223492	0.912371637218216	0.942727999456055	0.810147389185583
RNF123	12.3387363825739	11.998237821888	3.8073549220576	0.978	protein_coding	ENSMUSG00000041528	RNF123	4.75936229722417	2.95142839795074	0.142214992024054	0.588708359173722
SMARCC1	12.6763978870448	11.7347096202258	4.39231742277876	0.978	protein_coding	ENSMUSG00000032481	SMARCC1	6.50316429759272	2.33268379750599	1.46898796115087	3.03951580988458
CDH22	11.8081597728684	11.2538474849874	3	0.979	protein_coding	ENSMUSG00000053166	CDH22	3.88820983868795	1.27436070162343	0.0444196683449455	0.1203923138238
SSH2	12.766321847954	12.1045987535644	3.90689059560852	0.979	protein_coding	ENSMUSG00000037926	SSH2	6.60933211263222	3.37299734672177	1.6052596096527	4.41334999221305
POLRMT	11.8722901102881	11.8233672400462	2.58496250072116	0.98	protein_coding	ENSMUSG00000020329	POLRMT	4.43766992441516	2.5185902032732	0.107127182397409	0.289340857047806
RTN2	12.1799090900149	10.7573900093666	3.8073549220576	0.981	protein_coding	ENSMUSG00000030401	RTN2	5.55396088553795	0.570463730787351	0.500964186263697	0.224620998285875
OSBPL8	13.1011549786005	11.3955341354623	4.24792751344359	0.993	protein_coding	ENSMUSG00000020189	OSBPL8	6.83053785674788	1.58877429008124	1.93700811907606	2.820189969456
RNPEP	11.1247675358225	10.9314762338868	2.58496250072116	1	protein_coding	ENSMUSG00000041926	RNPEP	3.88675475376606	0.740193989530052	0.0444196683449455	0.0563336492245867
CUL4B	12.4278366034585	11.5147140541385	3.70043971814109	1.01	protein_coding	ENSMUSG00000031095	CUL4B	5.33406238544774	1.84841358814337	0.348703585055915	0.670528792133843
YWHAZ	11.5478585060584	9.5274770060604	4.08746284125034	1.01	protein_coding	ENSMUSG00000022285	YWHAZ	10.6826197557014	0.124662044603232	9.90397823008986	4.11790008035257
PRKRIR	11.7573900093666	11.1529185761366	4.16992500144231	1.01	protein_coding	ENSMUSG00000030753	PRKRIR	5.06928091626187	1.07409508910511	0.223387883916705	0.214420849114751
ZSWIM4	12.0861362250273	11.6908710092923	3.32192809488736	1.01	protein_coding	ENSMUSG00000035671	ZSWIM4	3.53958878815859	2.23965405664069	0.0176708219730785	0.0900303864655453
QARS	11.6812384117778	11.1978309980122	3.4594316186373	1.01	protein_coding	ENSMUSG00000032604	QARS	4.82476446516779	1.16127062582232	0.153320293003779	0.197640207900057
ACO1	12.076481601207	11.3826240265749	3.16992500144231	1.02	protein_coding	ENSMUSG00000028405	ACO1	4.44754134389841	1.54389305631915	0.108193374018971	0.230134198565188
HSPA8	11.6261653199045	10.9395792143147	2.58496250072116	1.02	protein_coding	ENSMUSG00000015656	HSPA8	7.08575833169637	0.751368941164802	2.40472151665022	1.65402433773073
EIF3D	10.8993569229231	10.6856248397264	2.58496250072116	1.02	protein_coding	ENSMUSG00000016554	EIF3D	5.36582784158895	0.519096676767596	0.363689570659788	0.136276288362938
PHIP	13.6770589157119	12.4542992936199	4	1.02	protein_coding	ENSMUSG00000032253	PHIP	6.58196902902937	4.91226042957435	1.57214161213568	5.72945726924761
RLF	12.8093662078161	12.4059391933424	3.70043971814109	1.02	protein_coding	ENSMUSG00000049878	RLF	5.50444589456821	4.66022798087177	0.463051662179293	2.68243110925521
EPRS	12.7950249839614	12.158294103604	3.90689059560852	1.02	protein_coding	ENSMUSG00000026615	EPRS	6.42872191088535	3.51806728360076	1.39014738481206	3.98598135222355
BIN1	11.2615073092021	10.7870863245516	3.4594316186373	1.02	protein_coding	ENSMUSG00000024381	BIN1	6.54289637902782	0.594258025869621	1.52412368849866	0.835410821882171
WDR1	11.4908508767403	10.8305152069768	3.4594316186373	1.03	protein_coding	ENSMUSG00000005103	WDR1	6.69167205295961	0.631386202414792	1.71813764447292	0.968539330740354
AJAP1	11.582612451267	10.2749604721406	3.58496250072116	1.03	protein_coding	ENSMUSG00000039546	AJAP1	6.06927361874098	0.325819638369519	0.998057190062836	0.172945246382834
TOM1L2	12.647233549977	10.7090838125503	3.4594316186373	1.03	protein_coding	ENSMUSG00000000538	TOM1L2	8.54726090011831	0.536548312165632	5.78458521959989	3.91422612030244
DTX4	12.5048189876328	10.8540891798706	2.8073549220576	1.03	protein_coding	ENSMUSG00000039982	DTX4	5.31598154473829	0.655037690688258	0.335350574914746	0.16858764474448
PDK1	12.5264992391366	10.4093909361377	2.8073549220576	1.03	protein_coding	ENSMUSG00000006494	PDK1	5.32818680707104	0.380092399425226	0.342543326023184	0.0838432310749532
MEST	11.4278366034585	10.0430272835945	2.58496250072116	1.03	protein_coding	ENSMUSG00000051855	MEST	7.65229432439526	0.252433097064688	3.62981643924452	1.00752638903612
GSPT1	12.94781954602	11.1273495410591	4	1.03	protein_coding	ENSMUSG00000062203	GSPT1	6.00525526758208	1.03273371988136	0.928949599042965	0.89732233034004
SSBP3	11.6917435191713	10.1885888457073	3.8073549220576	1.04	protein_coding	ENSMUSG00000061887	SSBP3	6.14519256296754	0.299646055752961	1.08100780757703	0.155029508621798
FADS1	11.9162526988122	10.4083297407674	3	1.04	protein_coding	ENSMUSG00000010663	FADS1	7.82067493003697	0.380092399425226	4.01547198357457	1.70689197881043
TAF3	11.8974673417219	11.4599438483749	2.58496250072116	1.04	protein_coding	ENSMUSG00000025782	TAF3	4.69188693744299	1.72226453884544	0.133140900074391	0.271455364000963
CCT5	10.7887183326905	10.667111542075	3.4594316186373	1.04	protein_coding	ENSMUSG00000022234	CCT5	6.67341040666507	0.509831283747344	1.69242040666306	0.737899763564495
EIF2AK1	12.0126245388651	10.8978454560055	2.58496250072116	1.04	protein_coding	ENSMUSG00000029613	EIF2AK1	6.3349244815209	0.700546190490115	1.28283124489866	0.894340128185376
CCDC88A	13.4757334309664	12.4581502480576	4.16992500144231	1.05	protein_coding	ENSMUSG00000032740	CCDC88A	7.27852654524674	4.89898818909419	2.81939986077551	8.29744658540842
RABGAP1	12.8403845507117	11.6969675262343	3.8073549220576	1.05	protein_coding	ENSMUSG00000035437	RABGAP1	6.63548913328642	2.23710325639327	1.63936098638675	3.23004864588446
PPP3R1	11.7189609119842	9.35314682549808	4.8073549220576	1.05	protein_coding	ENSMUSG00000033953	PPP3R1	9.27965181864134	0.103320368916373	6.83168694966231	1.20837814216848
PNKD	11.7731392067197	10.5622424242211	3.4594316186373	1.06	protein_coding	ENSMUSG00000026179	PNKD	8.1727983540912	0.44952789166095	4.94672507120955	2.43225552755361
COG4	11.5347892114803	11.2033480029798	2.8073549220576	1.06	protein_coding	ENSMUSG00000031753	COG4	5.30397282372943	1.17045029750847	0.334254909810365	0.326297391072582
TUBB2B	10.9083926207737	10.3858624006415	2.8073549220576	1.06	protein_coding	ENSMUSG00000045136	TUBB2B	4.27370751172841	0.36964288863816	0.0917604446573526	0.00789197808005379
DNM1L	12.3633134643735	11.1842554954053	2.8073549220576	1.06	protein_coding	ENSMUSG00000022789	DNM1L	7.91118076981899	1.13421582841544	4.23533611188156	4.56592410001384
PRKDC	13.6918525458134	13.600725988091	3.90689059560852	1.06	protein_coding	ENSMUSG00000022672	PRKDC	5.25510019617747	7.22602510624364	0.306933285433836	3.21395189520536
EEF2K	11.7507069862249	11.0867996856235	2.8073549220576	1.06	protein_coding	ENSMUSG00000035064	EEF2K	4.05863489236684	0.963729409498832	0.0659977453613651	0.119544781528669
CASKIN2	12.2051823262286	11.8161836814323	2.58496250072116	1.07	protein_coding	ENSMUSG00000034471	CASKIN2	3.26874003400492	2.49009005620545	0.0112227793750042	0.0990390021846801
HP1BP3	11.7627972624982	10.7013064619586	2.8073549220576	1.07	protein_coding	ENSMUSG00000028759	HP1BP3	6.65753376753288	0.530608327177009	1.67445310248364	0.770449659944052
EPM2AIP1	12.8231681789847	10.8305152069768	5	1.08	protein_coding	ENSMUSG00000046785	EPM2AIP1	7.56162369846293	0.631386202414792	3.42152671214666	2.05251051007634
GSN	11.4823037823232	11.2088439907346	3	1.08	protein_coding	ENSMUSG00000026879	GSN	8.42436037794841	1.17942976858105	5.59306808571504	6.39337480868551
VCPIP1	12.9351650496037	11.8388099857086	3.70043971814109	1.08	protein_coding	ENSMUSG00000045210	VCPIP1	7.05474307012965	2.53605443677053	2.35200026318093	4.82531409308791
SHPRH	13.5197590928996	12.3037807481771	3.70043971814109	1.08	protein_coding	ENSMUSG00000090112	SHPRH	6.21213269287371	4.17415019649131	1.14967714933803	3.95691215015789
LRRC47	11.7291958591321	10.7698378436294	2.8073549220576	1.09	protein_coding	ENSMUSG00000029028	LRRC47	3.3614191785503	0.582076338338703	0.0127334307260323	0.00510617898774639
RAB3GAP1	12.0535865436392	11.5245417150358	3.70043971814109	1.09	protein_coding	ENSMUSG00000036104	RAB3GAP1	5.46947558805832	1.87165376184875	0.436062990358425	0.82537560890497
SUV420H1	12.6447575925163	11.380461065089	3.70043971814109	1.1	protein_coding	ENSMUSG00000045098	SUV420H1	5.38157010356491	1.54389305631915	0.379196584881392	0.543236092513927
PAFAH1B1	12.9971794809376	10.2877123795494	5	1.1	protein_coding	ENSMUSG00000020745	PAFAH1B1	8.6921600363596	0.332354896129264	5.96254981978683	2.69248979861878
KCTD1	12.4275747475651	9.69870466677034	2.8073549220576	1.11	protein_coding	ENSMUSG00000036225	KCTD1	6.40454347004417	0.157320385532172	1.36191278351034	0.0639973079509557
BCLAF1	12.5859014496908	11.4304525516655	3.32192809488736	1.11	protein_coding	ENSMUSG00000037608	BCLAF1	7.14431088584012	1.66358633935287	2.51772198928794	3.78858122655116
GNA11	11.9012440324674	10.0768155970508	3.4594316186373	1.12	protein_coding	ENSMUSG00000034781	GNA11	6.96666674094861	0.262579808622533	2.17401518848584	0.382197797261485
SEMA7A	11.6772791913122	10.9621730311097	3.58496250072116	1.12	protein_coding	ENSMUSG00000038264	SEMA7A	6.77078776490873	0.782933825297658	1.83293780323573	1.33045422977395
PPARGC1B	11.8360503550581	11.5722265127937	2.58496250072116	1.12	protein_coding	ENSMUSG00000033871	PPARGC1B	3.55410865498085	1.97452145992556	0.0181827797733014	0.0747370051029668
ANKRD28	12.3736808334116	11.6348110501717	3.58496250072116	1.12	protein_coding	ENSMUSG00000014496	ANKRD28	5.67738566459181	2.1206690631111	0.594528723807764	1.29241377693162
LIMCH1	12.7513348364013	11.642051692928	3.32192809488736	1.13	protein_coding	ENSMUSG00000037736	LIMCH1	6.88568784903603	2.12145697803206	2.02589614976674	3.6887560867033
ZMYM2	12.3222098437489	12.0213270326244	4.75488750216347	1.13	protein_coding	ENSMUSG00000021945	ZMYM2	7.32720316396148	3.0392492499423	2.90266203329171	6.50419352826182
AES	10.5717526435035	9.21431912080077	3.70043971814109	1.13	protein_coding	ENSMUSG00000054452	AES	7.25267995561125	0.0975530741190671	2.75797951303847	0.1025040488885
MAG	11.8645730817736	11.0586682503406	2.32192809488736	1.14	protein_coding	ENSMUSG00000036634	MAG	7.12796651023094	0.925972030708178	2.48493317941984	2.19178475362552
CHMP4B	10.8454900509444	9.39874369193819	2.32192809488736	1.14	protein_coding	ENSMUSG00000038467	CHMP4B	5.94087291153271	0.106752777634563	0.850964015644106	0.0397357723824756
ZFP292	13.2843903591658	12.983171762188	3.90689059560852	1.14	protein_coding	ENSMUSG00000039967	ZFP292	6.29117543265889	6.67510092231889	1.24175113580637	6.24542290134587
UBAP1	11.7099453802325	10.6101020629997	2.8073549220576	1.14	protein_coding	ENSMUSG00000028437	UBAP1	4.919007646064	0.476655294505124	0.17615809662376	0.0565994943392644
PRICKLE1	12.0854724591813	11.2871351860867	4.08746284125034	1.14	protein_coding	ENSMUSG00000036158	PRICKLE1	6.3730650828962	1.3447897489762	1.32430032204022	1.66794827834772
ZFYVE20	12.3498340914572	11.1996723448364	3.8073549220576	1.15	protein_coding	ENSMUSG00000014550	ZFYVE20	4.95850675914654	1.16127062582232	0.186487064992225	0.214877842268408
STX6	11.8189815394324	9.72280753116955	2.8073549220576	1.16	protein_coding	ENSMUSG00000026470	STX6	5.46940836234079	0.163035928328855	0.436062990358425	0.0137340217843089
ATP8A2	12.4085951127981	11.7952279660287	3.32192809488736	1.16	protein_coding	ENSMUSG00000021983	ATP8A2	5.4357003452834	2.43618509304628	0.411843199786002	1.08160778133395
SYT3	11.286557761608	10.7846348455575	3.32192809488736	1.17	protein_coding	ENSMUSG00000030731	SYT3	6.64772343209035	0.589254353638873	1.65677391474384	0.869837729313483
CPSF1	12.1331422124006	12.0960562391809	3.58496250072116	1.17	protein_coding	ENSMUSG00000034022	CPSF1	4.77121476859486	3.32487771304061	0.144265219096941	0.786810854115287
GPR37L1	11.1376315982354	10.4978518369511	3	1.17	protein_coding	ENSMUSG00000026424	GPR37L1	6.63828597102052	0.420982157247391	1.63936098638675	0.556878012255902
BTBD7	13.570922997534	11.8217739819706	3.8073549220576	1.17	protein_coding	ENSMUSG00000041702	BTBD7	4.08466477262679	2.47910846108227	0.069199640282087	0.21496920589988
CRK	11.871135184243	9.95128471496697	3.32192809488736	1.17	protein_coding	ENSMUSG00000017776	CRK	6.6477031772331	0.22455536640848	1.65677391474384	0.186742090717825
YARS	11.4888443464573	10.6320864128352	2.58496250072116	1.17	protein_coding	ENSMUSG00000028811	YARS	5.56696730111376	0.490287607186335	0.510794980411473	0.181937345549613
CDK5	11.007027266894	9.7797193551434	2.58496250072116	1.17	protein_coding	ENSMUSG00000028969	CDK5	6.2781088757931	0.17668327439637	1.21801686312326	0.067408966388918
PSD2	12.1711767976518	11.1755495506362	3.32192809488736	1.18	protein_coding	ENSMUSG00000024347	PSD2	5.78520295051483	1.11692640138535	0.696272172056419	0.703133632645138
PNMAL2	11.2270141936491	10.9556499075284	3.32192809488736	1.18	protein_coding	ENSMUSG00000070802	PNMAL2	7.1925060609187	0.771213513672655	2.62664264016583	1.89925547691834
DDHD1	13.3278332967503	11.4288835520102	3.8073549220576	1.18	protein_coding	ENSMUSG00000037697	DDHD1	6.2063944458416	1.64794017977943	1.14618954981365	1.75944696084232
TBC1D4	12.8686296682127	12.0119260663068	3	1.18	protein_coding	ENSMUSG00000033083	TBC1D4	2.76760979337852	2.99499345282151	0.00350567263017068	0.0728498227270423
COL1A1	12.1978309980122	12.0907740546408	3.4594316186373	1.18	protein_coding	ENSMUSG00000001506	COL1A1	7.87282527818614	3.25851188538419	4.13943016821162	8.46570145110215
DOCK5	13.6103328019111	12.4900987548842	3.32192809488736	1.19	protein_coding	ENSMUSG00000044447	DOCK5	3.27813272370373	5.03547814396055	0.0111737198354106	0.0490149224907133
DCP2	13.077316445881	10.3094763538411	3.8073549220576	1.19	protein_coding	ENSMUSG00000024472	DCP2	6.24699460243801	0.341512929716672	1.18718136376902	0.229435856406551
GNAI1	11.6406968375701	10.0566377151132	3.70043971814109	1.19	protein_coding	ENSMUSG00000057614	GNAI1	8.13960882552871	0.256310026261928	4.8277440820205	1.56556045893461
PRKAR1A	11.7481928495895	10.1623913287569	4.16992500144231	1.19	protein_coding	ENSMUSG00000020612	PRKAR1A	8.34803488061515	0.291330783075159	5.40841415678838	1.93220762037815
ROCK2	13.4572526110092	12.1379517347154	5.16992500144231	1.19	protein_coding	ENSMUSG00000020580	ROCK2	8.54578792969252	3.41734537290194	5.78458521959989	10.2722419288354
ANKFY1	13.3513533721921	11.8237652797897	3.90689059560852	1.2	protein_coding	ENSMUSG00000020790	ANKFY1	5.56846557596452	2.5185902032732	0.510794980411473	1.37856991746695
BTBD9	12.7582232147267	10.8478403556307	3.70043971814109	1.2	protein_coding	ENSMUSG00000062202	BTBD9	5.75385716854115	0.648711678336743	0.672118150742636	0.375369440336983
PBX1	13.7166051413354	10.4696418172395	3.4594316186373	1.2	protein_coding	ENSMUSG00000052534	PBX1	8.14313833197363	0.40554872543903	4.80130529681429	2.24353871652817
ALKBH5	12.5567455260047	10.2143191208008	3.4594316186373	1.2	protein_coding	ENSMUSG00000042650	ALKBH5	5.30166402533872	0.306106646131506	0.328287609839128	0.0604923148591591
BASP1	10.654636028528	9.41151098801207	3.70043971814109	1.21	protein_coding	ENSMUSG00000045763	BASP1	8.13816560559516	0.108777717936379	4.8277440820205	0.552434677799992
PFKL	11.8599229728618	11.1941412388631	3	1.21	protein_coding	ENSMUSG00000020277	PFKL	6.1869552006844	1.15196742769062	1.12227149537079	1.2489088116989
TLE4	12.4622466342444	11.2252074369435	3.58496250072116	1.21	protein_coding	ENSMUSG00000024642	TLE4	6.53314222699243	1.20713277610597	1.50854983671301	1.73949191000168
DAAM1	12.7905521378054	11.664447284548	3.8073549220576	1.21	protein_coding	ENSMUSG00000034574	DAAM1	6.28720983166916	2.16865064838487	1.22810676740846	2.42007405203588
MDN1	14.4023459286184	14.075479149488	3.90689059560852	1.22	protein_coding	ENSMUSG00000058006	MDN1	5.86106312545983	9.50880584803965	0.771726152905744	4.30608482498266
EPB4.1L2	12.2644426002266	11.6402449362223	3.90689059560852	1.22	protein_coding	ENSMUSG00000019978	EPB4.1L2	6.92627430951441	2.12145697803206	2.09581950001522	3.78351293385627
MYH9	13.3351111684249	12.5936245497061	3.58496250072116	1.22	protein_coding	ENSMUSG00000022443	MYH9	6.68127268087487	5.44071872590062	1.69999465996262	6.69638237067353
ANKRD13B	11.8982234712156	11.2330204264745	3	1.24	protein_coding	ENSMUSG00000037907	ANKRD13B	5.89626279691509	1.22618429002557	0.810938004736014	0.941528135693133
CDC27	12.5964227307175	11.2854022188622	3.8073549220576	1.24	protein_coding	ENSMUSG00000020687	CDC27	6.81454127370165	1.3447897489762	1.89444433616959	2.41480438682103
ARPC1A	10.632995197143	10.120237877342	3.4594316186373	1.25	protein_coding	ENSMUSG00000029621	ARPC1A	7.26684254599621	0.274799313298687	2.79174159700404	0.635480642808489
PPM1H	13.1708639504119	10.609178738142	3.8073549220576	1.25	protein_coding	ENSMUSG00000034613	PPM1H	6.67841650934809	0.476655294505124	1.69242040666306	0.684351704163321
RNF111	13.0361736125535	11.5531492755985	2.32192809488736	1.26	protein_coding	ENSMUSG00000032217	RNF111	5.8496927296657	1.94269350236768	0.758857244709217	1.41836768249083
HEATR1	12.7588478031083	12.6510516911789	3.4594316186373	1.27	protein_coding	ENSMUSG00000050244	HEATR1	4.2686857128403	5.6648346835449	0.0917604446573526	0.690622128519424
VPS52	11.4335854411505	11.0848083878044	3.32192809488736	1.27	protein_coding	ENSMUSG00000024319	VPS52	5.70990909348687	0.963729409498832	0.628274889762867	0.501416233834644
ERGIC1	12.3766680618577	10.1124395067816	3.32192809488736	1.27	protein_coding	ENSMUSG00000001576	ERGIC1	6.70163194108403	0.27278908353715	1.7291924662583	0.265133848432744
FBXO31	10.8289298276515	10.5736471874933	3.32192809488736	1.27	protein_coding	ENSMUSG00000052934	FBXO31	6.40100352715321	0.457598801809516	1.3522968563708	0.535897204748169
ZCCHC4	12.7026056021102	10.6555307231556	3.16992500144231	1.27	protein_coding	ENSMUSG00000029179	ZCCHC4	2.69872202496153	0.504396374173551	0.0025680051491075	4.5982333025178e-05
LDHA	10.780539767472	9.96434086779242	2.32192809488736	1.28	protein_coding	ENSMUSG00000063229	LDHA	7.9145600187995	0.226316817098593	4.23533611188156	1.27895438318949
MANEA	12.1761731491075	10.4398308839814	2.32192809488736	1.27	protein_coding	ENSMUSG00000040520	MANEA	6.16013743102132	0.390465505519574	1.09478052753284	0.293907787819141
INPP5F	12.8835979074554	11.7347096202258	3.70043971814109	1.28	protein_coding	ENSMUSG00000042105	INPP5F	7.18731465729353	2.33268379750599	2.62063694288213	4.79531635433072
AI593442	12.4576373809918	9.98726401207254	4	1.28	protein_coding	ENSMUSG00000078307	AI593442	9.92177712575172	0.234308055378473	7.77748486970337	4.61373054980542
KLHL26	11.6325408765469	10.8305152069768	3	1.28	protein_coding	ENSMUSG00000055707	KLHL26	4.62182166668704	0.631386202414792	0.124245700348921	0.0731934955585264
MRAS	11.9936460600166	9.29232163280204	3.4594316186373	1.28	protein_coding	ENSMUSG00000032470	MRAS	7.83863662987893	0.0985618847628005	4.04608021716978	0.224454237731184
PLD2	12.5318687751776	11.4542992936199	3.58496250072116	1.28	protein_coding	ENSMUSG00000020828	PLD2	3.4232746555995	1.71575320741201	0.0141017435789438	0.0418913049207023
ZSWIM5	12.3979419719726	11.8004955004668	2.8073549220576	1.28	protein_coding	ENSMUSG00000033948	ZSWIM5	4.68605999231003	2.47260074902697	0.131474551076823	0.355294172718781
PRDM2	13.3483132091036	12.3182603437124	3.58496250072116	1.28	protein_coding	ENSMUSG00000057637	PRDM2	6.06877039455745	4.2925522669483	0.998057190062836	3.69340873689832
GRINA	10.7253662578956	10.0195907283579	3	1.28	protein_coding	ENSMUSG00000022564	GRINA	9.42143119025848	0.244265803879624	7.18651636104913	3.37064618759131
PTGFRN	12.4983506079296	11.3663222142458	3.16992500144231	1.28	protein_coding	ENSMUSG00000027864	PTGFRN	5.54732075816726	1.5139854397672	0.491271513271111	0.692779258713129
TOLLIP	11.8552578271932	9.68825030913318	3.8073549220576	1.29	protein_coding	ENSMUSG00000025139	TOLLIP	6.94193510896018	0.155898543005154	2.12544649356617	0.199010219686381
DACT3	11.4655664048094	10.8399910705399	3.4594316186373	1.28	protein_coding	ENSMUSG00000078794	DACT3	6.83936227926723	0.639936129507575	1.93700811907606	1.07928183711601
KLF12	12.4845711809158	10.2395985292491	3.4594316186373	1.28	protein_coding	ENSMUSG00000072294	KLF12	5.0223627346456	0.314686320276222	0.20564469730216	0.0383433997275781
ZFP592	12.8324944843361	11.8352609186275	3.4594316186373	1.28	protein_coding	ENSMUSG00000005621	ZFP592	5.34999203109019	2.53605443677053	0.356131734678126	0.978298649802295
PRPF6	11.8745971924016	11.4978518369511	2.58496250072116	1.29	protein_coding	ENSMUSG00000002455	PRPF6	4.96100279084573	1.8139782442269	0.186487064992225	0.375012298677398
ITM2C	10.9829935746943	9.66177809777199	3.16992500144231	1.29	protein_coding	ENSMUSG00000026223	ITM2C	9.2099243541281	0.151505794814363	6.61629833359696	1.72793279648431
TAF2	12.6277618524026	11.8141818841903	3.70043971814109	1.29	protein_coding	ENSMUSG00000037343	TAF2	5.64183889297225	2.49009005620545	0.570245215181041	1.50427818070433
COPB1	11.6947931549999	11.4828079567267	3.32192809488736	1.29	protein_coding	ENSMUSG00000030754	COPB1	6.03187560740744	1.77386184591349	0.956534560385138	1.59086463383472
PPP1R12A	11.732591435965	11.6077926419192	3.90689059560852	1.28	protein_coding	ENSMUSG00000019907	PPP1R12A	6.34076140178182	2.04866532783413	1.28283124489866	2.37103676801415
FGFR3	12.0508689632907	11.2324209271761	3.32192809488736	1.29	protein_coding	ENSMUSG00000054252	FGFR3	5.54074705060169	1.22618429002557	0.483683943416148	0.513968853396993
INO80	12.6199906626064	12.1922928144708	3.70043971814109	1.29	protein_coding	ENSMUSG00000034154	INO80	4.30122023547759	3.65859070634199	0.0941891517485633	0.611036243287186
PPM1L	13.2059459397758	10.1885888457073	3.8073549220576	1.29	protein_coding	ENSMUSG00000027784	PPM1L	8.02717505110497	0.299646055752961	4.54634599191522	1.63930735468706
BRI3BP	12.7706638929168	9.57364718749332	3.8073549220576	1.29	protein_coding	ENSMUSG00000037905	BRI3BP	7.17533519093169	0.132792247331799	2.59332826675146	0.244524292138195
SH3GLB2	10.7648715907361	10.2324209271761	2.58496250072116	1.29	protein_coding	ENSMUSG00000026860	SH3GLB2	6.80608554149681	0.312427586282902	1.89444433616959	0.40092231658553
CNNM2	11.7013064619586	11.3597495603223	2.58496250072116	1.29	protein_coding	ENSMUSG00000064105	CNNM2	5.18986778088808	1.49932480816792	0.27060185058754	0.398207749703892
DENND2A	12.2369111114446	11.6470086384416	3.16992500144231	1.3	protein_coding	ENSMUSG00000038456	DENND2A	3.40368869401365	2.14525330980338	0.0135168858021589	0.0629361345050855
SH3D19	12.6506030222153	11.2227949028681	3.16992500144231	1.31	protein_coding	ENSMUSG00000028082	SH3D19	4.68686537841176	1.20713277610597	0.131474551076823	0.20089244100471
GABRA4	12.5741204350097	10.7813597135247	3.4594316186373	1.31	protein_coding	ENSMUSG00000029211	GABRA4	7.41162542641226	0.589254353638873	3.09926107299405	1.69939086380008
FLII	11.9701058906122	11.8978454560055	2.8073549220576	1.31	protein_coding	ENSMUSG00000002812	FLII	5.20951644365462	2.66846843783628	0.28251507629675	0.857107043734914
GATAD2A	12.4280984118325	10.9351650496037	2.32192809488736	1.31	protein_coding	ENSMUSG00000036180	GATAD2A	4.33397100194637	0.751368941164802	0.0981085938743847	0.0962019474039399
ELMO1	13.1080343276616	11.1573469353628	3.16992500144231	1.32	protein_coding	ENSMUSG00000041112	ELMO1	7.31018164476895	1.08371576897268	2.87485825962463	2.96614273146606
PTPRO	12.6204489520133	11.9031286768123	3.16992500144231	1.32	protein_coding	ENSMUSG00000030223	PTPRO	5.21868523901869	2.70394187495053	0.287824234055441	0.857107043734914
FURIN	12.1029598859101	11.2179576978641	3.32192809488736	1.32	protein_coding	ENSMUSG00000030530	FURIN	4.2782995395618	1.19806594796236	0.0915805534163837	0.182893241896019
PSMD2	11.5507467853832	11.4130989849153	3.4594316186373	1.32	protein_coding	ENSMUSG00000006998	PSMD2	6.27266855177532	1.61848270490386	1.21447048936932	1.82745428742149
NUP210	12.7803347081239	12.4742129371939	3.16992500144231	1.33	protein_coding	ENSMUSG00000030091	NUP210	5.47178825701427	4.93551703558992	0.436062990358425	2.81598525588936
CALM2	10.1137421660492	8.81378119121704	3.90689059560852	1.33	protein_coding	ENSMUSG00000036438	CALM2	10.6189267575877	0.165102401730292	9.75361448480663	2.1276403094312
SEL1L	12.8573978917013	11.2997804028585	3.58496250072116	1.33	protein_coding	ENSMUSG00000020964	SEL1L	8.38696494581607	1.36609312939849	5.50506656550336	6.53895171805362
SLC38A2	12.1969094425411	10.5689061545021	3.58496250072116	1.33	protein_coding	ENSMUSG00000022462	SLC38A2	7.47025646775808	0.454061333883963	3.21824039086603	1.34292792184287
SLC12A2	12.8694010597781	11.8221724614762	3.8073549220576	1.34	protein_coding	ENSMUSG00000024597	SLC12A2	6.53662944000342	2.47910846108227	1.50854983671301	3.34978163982904
MAP3K9	12.3125993788626	11.6608872703026	3.4594316186373	1.34	protein_coding	ENSMUSG00000042724	MAP3K9	6.74887074815005	2.16916754552733	1.79348564061409	3.37907964171692
MAP3K7	12.1160189933251	10.8695938432408	3.16992500144231	1.34	protein_coding	ENSMUSG00000028284	MAP3K7	5.91261224464374	0.673682471429487	0.824196283257948	0.518799449238786
ATP13A3	12.8354583182366	11.8726748802706	3.70043971814109	1.34	protein_coding	ENSMUSG00000022533	ATP13A3	6.76203087805183	2.6159717348645	1.81305781839601	4.13637058873913
GOLGA4	12.9525592610568	12.7225940989566	3.32192809488736	1.34	protein_coding	ENSMUSG00000038708	GOLGA4	6.20881333087965	5.88836359484618	1.14618954981365	5.37363453761304
HECW2	12.5966556676747	12.3097605447296	4.39231742277876	1.34	protein_coding	ENSMUSG00000042807	HECW2	6.49524207987684	4.23340611792401	1.46298537607297	4.76016709654219
RRN3	11.8129794712515	10.9447120610435	3.8073549220576	1.35	protein_coding	ENSMUSG00000022682	RRN3	5.15330711486267	0.759677669988002	0.253725430118741	0.154236512842034
NPAT	12.8429395592851	12.0576533399639	3.8073549220576	1.35	protein_coding	ENSMUSG00000033054	NPAT	5.4613747291037	3.13677016119804	0.428972332769473	1.59379788485093
FGFR2	12.5381889320524	11.3874788658424	3.4594316186373	1.35	protein_coding	ENSMUSG00000030849	FGFR2	5.01813699343652	1.56629923554513	0.20564469730216	0.335072535031564
SLC6A6	12.7368246990989	10.868822554775	3	1.35	protein_coding	ENSMUSG00000030096	SLC6A6	7.77496210205024	0.673682471429487	3.89452134210077	2.5717544082924
RRAGC	11.5483402876761	10.3264294871223	3.16992500144231	1.35	protein_coding	ENSMUSG00000028646	RRAGC	5.33718323195987	0.348224771871786	0.348703585055915	0.0763132775081436
CCDC85A	11.7710767402628	10.5980525001616	2.58496250072116	1.35	protein_coding	ENSMUSG00000032878	CCDC85A	6.17514238952632	0.471748222471245	1.108535062843	0.447000585227637
TMEM33	12.728983369988	9.65642486327778	3.58496250072116	1.36	protein_coding	ENSMUSG00000037720	TMEM33	7.38891895623082	0.149006501968472	3.04265614144454	0.404891543512049
ZEB1	12.79948400562	11.7151040092362	4.52356195605701	1.36	protein_coding	ENSMUSG00000024238	ZEB1	6.43419418989361	2.28428416573203	1.39503374443289	2.85543771540108
SLC41A1	12.1969094425411	10.5877775163282	3.58496250072116	1.36	protein_coding	ENSMUSG00000013275	SLC41A1	6.51446368947849	0.463415573852915	1.48425506223736	0.590298708428125
RCC2	11.8626373575588	10.6101020629997	3	1.38	protein_coding	ENSMUSG00000040945	RCC2	5.59548655926228	0.476655294505124	0.530873676375877	0.188203416035371
GAS6	11.3404064908533	10.9837061926593	3.70043971814109	1.38	protein_coding	ENSMUSG00000031451	GAS6	6.29060933636013	0.815979920834523	1.23169146368009	0.984269917673402
STRN	11.9922302649659	11.1941412388631	3.16992500144231	1.38	protein_coding	ENSMUSG00000024077	STRN	7.15561301147136	1.15196742769062	2.54482196970966	2.86275962153944
GSK3A	11.1414685553931	10.5245417150358	3.16992500144231	1.38	protein_coding	ENSMUSG00000057177	GSK3A	6.18329717125326	0.432889078627027	1.12227149537079	0.381146970733548
HNRNPL	11.1376315982354	10.7821791938312	3.4594316186373	1.38	protein_coding	ENSMUSG00000015165	HNRNPL	5.40380442939432	0.589254353638873	0.387147303388645	0.171001209722632
PDK2	11.1078709142796	10.2573878426927	3.4594316186373	1.4	protein_coding	ENSMUSG00000038967	PDK2	6.78995067186949	0.321077032468756	1.86701948733531	0.414353070007852
CSE1L	11.8622499008515	11.5245417150358	3.32192809488736	1.4	protein_coding	ENSMUSG00000002718	CSE1L	6.09739528129158	1.87165376184875	1.02575154957369	1.77648231161233
EML1	12.8169836232554	11.3575520046181	3.58496250072116	1.4	protein_coding	ENSMUSG00000058070	EML1	5.62663989409688	1.49168996172913	0.551517542987689	0.787512837321503
DOCK11	12.7023891599763	12.6031626795344	3.58496250072116	1.4	protein_coding	ENSMUSG00000031093	DOCK11	3.97601935558056	5.49773378571386	0.0547980761112603	0.294218455299083
ZFP646	12.7157475428314	12.3899001727731	2.8073549220576	1.4	protein_coding	ENSMUSG00000049739	ZFP646	3.44703504193083	4.61623192274714	0.0147550244654944	0.11081873506831
LINGO2	12.0734721539765	10.8305152069768	2.8073549220576	1.41	protein_coding	ENSMUSG00000045083	LINGO2	6.15330586885615	0.631386202414792	1.08100780757703	0.677224839764084
FNBP1	12.4630134134497	10.8970891283128	3.58496250072116	1.41	protein_coding	ENSMUSG00000075415	FNBP1	6.97982008662326	0.700546190490115	2.19872223601009	1.38598845452739
ARPP19	12.1996723448364	9.05256805080415	3.58496250072116	1.41	protein_coding	ENSMUSG00000007656	ARPP19	8.5777129985076	0.108759215326145	5.82549674509731	0.878015387210943
KCTD12	12.5643876960526	9.94251450533924	3.90689059560852	1.41	protein_coding	ENSMUSG00000098557	KCTD12	5.93025395374014	0.222818726815569	0.847220972853233	0.0696421558650482
TBL1XR1	13.0280787227049	10.5933911227917	4.4594316186373	1.41	protein_coding	ENSMUSG00000027630	TBL1XR1	6.95406687358504	0.466936471113655	2.1495868971676	0.827149237970827
GNL3L	12.2279167242015	10.7598881832218	3.32192809488736	1.41	protein_coding	ENSMUSG00000025266	GNL3L	7.79196634397143	0.570463730787351	3.95473872009655	2.15218893023669
ACTR1B	11.0202855008446	10.1433832139898	2.8073549220576	1.41	protein_coding	ENSMUSG00000037351	ACTR1B	8.50061626535173	0.283057143121121	5.69556004885518	2.05367438103383
SEC24A	13.5735288513541	11.7557221536423	3.16992500144231	1.41	protein_coding	ENSMUSG00000036391	SEC24A	5.13351118288847	2.37620834641564	0.248353364908926	0.628203834268422
LRRTM4	12.4928546201747	10.7992816215219	2.32192809488736	1.41	protein_coding	ENSMUSG00000052581	LRRTM4	6.50354656107257	0.604171035318564	1.47799254268887	0.840109955733506
ASPHD2	10.631177055704	10.0112272554233	2.32192809488736	1.41	protein_coding	ENSMUSG00000029348	ASPHD2	5.81424376103976	0.242395138800593	0.720940025586602	0.0701611949513057
CRAMP1L	12.8763250860632	11.9136374280491	3.16992500144231	1.41	protein_coding	ENSMUSG00000038002	CRAMP1L	5.73746439996959	2.74070929139912	0.651472801750745	1.85396056381643
CUL1	11.680799034573	11.1867332891289	4.75488750216347	1.41	protein_coding	ENSMUSG00000029686	CUL1	6.66003468735131	1.14358716085291	1.67445310248364	1.82713018498985
ZMAT3	12.9259252649729	9.76983784362944	3.70043971814109	1.42	protein_coding	ENSMUSG00000027663	ZMAT3	8.69596174843924	0.175233475873395	5.96254981978683	2.42245979870485
CHRNA4	12.1153688378202	10.8841705191084	2.8073549220576	1.42	protein_coding	ENSMUSG00000027577	CHRNA4	7.26772170750308	0.690444934827371	2.79174159700404	1.77396473169346
ZBTB17	11.7376698631775	11.2197735508929	2.8073549220576	1.42	protein_coding	ENSMUSG00000006215	ZBTB17	4.01726191050373	1.20713277610597	0.061200453121404	0.141407045473895
SLC30A4	12.4189067312579	10.3365065598103	3.4594316186373	1.42	protein_coding	ENSMUSG00000005802	SLC30A4	6.89204018412792	0.350923746473469	2.03183304190167	0.553746135474564
EFR3B	12.6766182635885	11.2609195336629	3.4594316186373	1.42	protein_coding	ENSMUSG00000020658	EFR3B	6.8869054967416	1.29464823407993	2.02589614976674	2.48046714048405
DHX16	11.7095146607067	11.6142497276894	3.16992500144231	1.42	protein_coding	ENSMUSG00000024422	DHX16	3.96119817540617	2.07257092540043	0.0532567173768387	0.157976838238162
TPP2	12.3128829552844	11.9068905956085	3.4594316186373	1.42	protein_coding	ENSMUSG00000041763	TPP2	6.57425660002569	2.70394187495053	1.5559325722974	3.7260231424703
CDH11	12.8401878240405	11.2288186904959	3	1.42	protein_coding	ENSMUSG00000031673	CDH11	7.27300857178333	1.22618429002557	2.79174159700404	3.24105197302568
NMNAT2	12.1430642806314	9.85174904141606	4.16992500144231	1.43	protein_coding	ENSMUSG00000042751	NMNAT2	7.29033164844545	0.197017404568997	2.84094605583445	0.472681744161595
TAPT1	11.7685978821944	10.7270695580237	3.16992500144231	1.43	protein_coding	ENSMUSG00000046985	TAPT1	5.75783733943441	0.546694565565143	0.672118150742636	0.314023654968321
KLF9	11.6719832720919	9.52160043972373	3.32192809488736	1.43	protein_coding	ENSMUSG00000033863	KLF9	6.95746791491606	0.122949638285632	2.1495868971676	0.135442194184623
GATM	11.2033480029798	10.3128829552844	3.58496250072116	1.43	protein_coding	ENSMUSG00000027199	GATM	6.00763980865925	0.341512929716672	0.928949599042965	0.176916790161684
DNM3	13.7837144659149	11.4093909361377	3.58496250072116	1.44	protein_coding	ENSMUSG00000040265	DNM3	7.86220862154022	1.61848270490386	4.10803321626557	5.41046145700355
WIPI2	11.9333218207329	10.3858624006415	3.32192809488736	1.44	protein_coding	ENSMUSG00000029578	WIPI2	5.80004681884742	0.36964288863816	0.708543316803895	0.159069600446363
TOPBP1	13	12.1783536235129	3.70043971814109	1.44	protein_coding	ENSMUSG00000032555	TOPBP1	3.89229274762589	3.62154480862589	0.0458361706092555	0.312451972949307
HS6ST3	10.7706638929168	10.4645457503339	3.32192809488736	1.44	protein_coding	ENSMUSG00000053465	HS6ST3	4.49073230546732	0.40171715593727	0.111372601698632	0.0185955259869985
UNC5C	13.5438776568125	11.5328429109613	3.58496250072116	1.44	protein_coding	ENSMUSG00000059921	UNC5C	6.91640492142514	1.89510897092964	2.07804254659826	3.43503953920688
CAMK1D	13.4530133544663	10.1873520732005	3.58496250072116	1.45	protein_coding	ENSMUSG00000039145	CAMK1D	7.96216598200877	0.299646055752961	4.36886827799773	1.56203412082195
RNF6	11.7056323873614	10.9686667931952	2.58496250072116	1.45	protein_coding	ENSMUSG00000029634	RNF6	5.56473083802288	0.794832688288276	0.503042671586221	0.315019321226934
RBM10	11.856814552503	11.44759985828	3.32192809488736	1.45	protein_coding	ENSMUSG00000031060	RBM10	3.77966580099073	1.69304727774058	0.0341279366016806	0.113852004727184
GPR123	12.2161395564251	10.7623820387104	3.4594316186373	1.45	protein_coding	ENSMUSG00000025475	GPR123	7.98091884310739	0.575075621845269	4.38304310198432	2.55082819778142
MEIS2	13.0593444608244	10.642051692928	3.16992500144231	1.46	protein_coding	ENSMUSG00000027210	MEIS2	6.78428395468476	0.495489814178674	1.85314676590472	0.761341252811728
BAZ2B	13.0320457269308	12.6834332928354	3.58496250072116	1.47	protein_coding	ENSMUSG00000026987	BAZ2B	5.38527417524601	5.80619509011051	0.379196584881392	3.19206872756115
ABCF2	11.2650289424582	10.8818787076004	2.32192809488736	1.47	protein_coding	ENSMUSG00000028953	ABCF2	5.28092906890583	0.683367499558392	0.320336697172026	0.166079144378898
3110035E14RIK	11.6379833037779	9.28540221886225	3.32192809488736	1.47	protein_coding	ENSMUSG00000067879	3110035E14RIK	8.13746000149349	0.0996123307874903	4.8277440820205	0.365731774350705
SCN3A	13.5641494899857	12.5828476285503	3.4594316186373	1.47	protein_coding	ENSMUSG00000057182	SCN3A	6.24488105124394	5.38531371694524	1.18718136376902	5.11016315139446
ZFP628	11.7829982089204	11.6059424396254	3	1.48	protein_coding	ENSMUSG00000074406	ZFP628	3.30823331952878	2.04866532783413	0.0118309125863784	0.0456939547014574
TPR	12.9384769386664	12.7925869689479	4.52356195605701	1.48	protein_coding	ENSMUSG00000006005	TPR	7.27990745562757	6.27224416212154	2.81939986077551	10.2454148262754
ZDHHC9	11.8745971924016	10.0967151544885	3.16992500144231	1.48	protein_coding	ENSMUSG00000036985	ZDHHC9	7.41809684359134	0.270799681592214	3.10450276507924	0.76738988025595
RNPEPL1	11.2609195336629	10.5362472156881	3.32192809488736	1.48	protein_coding	ENSMUSG00000026269	RNPEPL1	4.61781366972689	0.437149534803263	0.124245700348921	0.0297657944455073
SSRP1	11.4878400338231	11.0546043179607	3.32192809488736	1.48	protein_coding	ENSMUSG00000027067	SSRP1	5.26067051574265	0.912371637218216	0.306933285433836	0.21726236664078
SALL3	12.873828574887	11.952377251968	2.58496250072116	1.48	protein_coding	ENSMUSG00000024565	SALL3	3.03532305171268	2.82203389709086	0.00758655606310086	0.116322988069179
NCL	13.0114019898801	11.0525680508042	3.8073549220576	1.48	protein_coding	ENSMUSG00000026234	NCL	7.76563501977267	0.912371637218216	3.89452134210077	3.45865280466213
MBTPS1	12.0824817278631	11.6252522217469	3.8073549220576	1.48	protein_coding	ENSMUSG00000031835	MBTPS1	5.69329169734276	2.09658140698825	0.614118376590778	1.27848708687907
NEUROD1	11.2842457498297	10.0687782779854	3	1.48	protein_coding	ENSMUSG00000034701	NEUROD1	4.03105118224014	0.258284634576427	0.0627962018081872	0.000529710486947414
PCBP2	11.5598550415136	10.1649069266757	3	1.49	protein_coding	ENSMUSG00000056851	PCBP2	6.23108113289219	0.291330783075159	1.17352979733789	0.158351596929303
CDC42SE2	11.5430318202552	7.99435343685886	3.58496250072116	1.49	protein_coding	ENSMUSG00000052298	CDC42SE2	6.94065964234906	0.217414969849089	2.11971754696489	0.000305726084646183
DDX6	12.9720823085625	10.5924570372681	4.64385618977472	1.49	protein_coding	ENSMUSG00000032097	DDX6	6.82801110729518	0.466936471113655	1.91556700493717	0.74205468656635
CALY	10.2992080183873	9.41151098801207	2.8073549220576	1.49	protein_coding	ENSMUSG00000025468	CALY	7.38322538505388	0.108777717936379	3.04265614144454	0.217682431940333
SLC39A10	12.4046093978377	11.3123157466901	3.8073549220576	1.5	protein_coding	ENSMUSG00000025986	SLC39A10	8.64716604680991	1.39580480966094	5.93711315094242	7.03940002280315
SPARC	11.1667907507182	9.82813648419411	3.16992500144231	1.5	protein_coding	ENSMUSG00000018593	SPARC	9.62663746423125	0.189970682023731	7.68150407321474	2.87804559621758
FBXO11	11.9790678714805	11.44759985828	4.32192809488736	1.5	protein_coding	ENSMUSG00000005371	FBXO11	7.40981690579906	1.69304727774058	3.09926107299405	4.49783308932295
APBA3	10.9808536063797	10.7448338374995	2.32192809488736	1.5	protein_coding	ENSMUSG00000004931	APBA3	2.7315189973004	0.563771450749409	0.00302220480974271	0.000103446279997311
GAB1	12.272921326867	11.0887882387169	3.32192809488736	1.5	protein_coding	ENSMUSG00000031714	GAB1	5.47122889601947	0.973588951825216	0.436062990358425	0.331972038032302
ZFP532	12.6068678373742	11.9270371687203	4.24792751344359	1.51	protein_coding	ENSMUSG00000042439	ZFP532	6.10013602852578	2.76147219612909	1.02575154957369	2.63694508164165
HEATR5A	13.2819300269554	12.5795516528066	3.58496250072116	1.51	protein_coding	ENSMUSG00000035181	HEATR5A	3.66309487377563	5.41197255125111	0.0242058326664013	0.104621967241365
TMEM201	13.089284949013	10.9858419370033	2.8073549220576	1.51	protein_coding	ENSMUSG00000044700	TMEM201	5.85329843677645	0.815979920834523	0.758857244709217	0.542023864594624
WWP2	12.7213128421753	11.410451351504	2.8073549220576	1.51	protein_coding	ENSMUSG00000031930	WWP2	4.63446933606027	1.61848270490386	0.125588792044792	0.253661530907969
SRPK1	11.3409627642517	11.0272148851598	3.32192809488736	1.52	protein_coding	ENSMUSG00000004865	SRPK1	6.25713011123413	0.876099350330383	1.20082645434951	1.02073405305916
MRC2	12.5684311931675	12.2179576978641	2.8073549220576	1.52	protein_coding	ENSMUSG00000020695	MRC2	2.30954271114061	3.82208027211084	0.000299649027938064	0.0128559224051891
TMEM130	11.4167975276061	10.2992080183873	3.16992500144231	1.52	protein_coding	ENSMUSG00000043388	TMEM130	7.19816176123541	0.334864024086925	2.64801300043104	0.75192990248355
PRMT8	10.9520131648895	10.1548181090521	3.16992500144231	1.52	protein_coding	ENSMUSG00000030350	PRMT8	7.16419391049369	0.2892748829077	2.56609453354182	0.572712179473772
SIDT1	12.6282176802234	11.3314768218596	2.58496250072116	1.52	protein_coding	ENSMUSG00000022696	SIDT1	7.03957076261355	1.43951650645477	2.32027366766529	3.11991746927895
MDGA1	12.8927325326119	11.4873376152072	2.8073549220576	1.52	protein_coding	ENSMUSG00000043557	MDGA1	5.37583647906523	1.79078599270327	0.371377659704181	0.676255416388991
PER2	12.551948530593	11.9447120610435	3.16992500144231	1.52	protein_coding	ENSMUSG00000055866	PER2	5.02515111836857	2.78250835666914	0.206058903048069	0.68558697851315
ERF	11.7355560239115	10.6934869574993	2.8073549220576	1.53	protein_coding	ENSMUSG00000040857	ERF	4.59768748821515	0.524796547006696	0.121685505080908	0.0476227304923036
[truncated: 7,545 more rows]
